# Supplementary material for: Clinical usefulness of library and information services in Japan: The detailed use and value of information in clinical settings
Source: PLoS One. 2018 Jun 28;13(6):e0199944. doi: 10.1371/journal.pone.0199944 (PMC6023225; doi:10.1371/journal.pone.0199944)
Supplement: S1 File — (XLSX) [file pone.0199944.s003.xlsx]

## Sheet: <Section 1>1.1-1.1b
1.1 Which of the following best describes your job?	N
1. Physician	282	/623
2. Resident	55	/623
3. Nurse	278	/623
4. Other	8	/623
1.1a What is your job involve?	N
1. Medical treatment or Nursing	598	/623
2. Others	25	/623
1.1b Which of the following does your job involve?	N
1. Clinical research	363	/623
2. Basic research	44	/623
3. Education	214	/623
4. Management/ Administration	38	/623
5. Other	132	/623

## Sheet: <Section 1>1.1c
	Phase 1 (select all that apply)									Phase 2 (select one answer)
1.1c What was patient's diagnosis?	Overall		Physicians		Residents		Nurses			Overall		Physicians		Residents		Nurses
1. Infectious diseases and parasitic diseases	67	/235	22	/80	7	/26	38	/128		25	/362	14	/194	4	/29	7	/140
2. Cancer · Neoplasm	32	/235	18	/80	5	/26	9	/128		116	/362	79	/194	5	/29	33	/140
3. Diseases of the blood and blood transfusor · Impairment of immune mechanism	18	/235	12	/80	4	/26	2	/128		16	/362	9	/194	2	/29	5	/140
4. Endocrine, nutritional and metabolic diseases	25	/235	13	/80	0	/26	12	/128		11	/362	6	/194	2	/29	3	/140
5. Disorders of mental and behavior	29	/235	12	/80	4	/26	13	/128		12	/362	7	/194	0	/29	5	/140
6. Diseases of the nervous system	25	/235	8	/80	2	/26	15	/128		30	/362	13	/194	3	/29	14	/140
7. Diseases of the eyes and appendages	15	/235	6	/80	0	/26	9	/128		3	/362	1	/194	0	/29	2	/140
8. Diseases of ear and mastoid processes	44	/235	16	/80	7	/26	21	/128		4	/362	2	/194	0	/29	2	/140
9. Diseases of cardiovascular system	50	/235	18	/80	5	/26	27	/128		30	/362	10	/194	2	/29	18	/140
10. Diseases of the respiratory system	28	/235	13	/80	5	/26	10	/128		11	/362	6	/194	1	/29	4	/140
11. Diseases of the digestive system	17	/235	7	/80	4	/26	6	/128		26	/362	16	/194	3	/29	7	/140
12. Diseases of the skin and subcutaneous tissue	31	/235	14	/80	3	/26	14	/128		10	/362	3	/194	1	/29	6	/140
13. Musculoskeletal and connective tissue diseases	15	/235	6	/80	3	/26	6	/128		9	/362	5	/194	1	/29	3	/140
14. Disease of renal ureter reproductive system	3	/235	2	/80	1	/26	0	/128		8	/362	3	/194	0	/29	5	/140
15. Pregnancy, childbirth and postpartum	3	/235	2	/80	1	/26	0	/128		16	/362	4	/194	2	/29	10	/140
16. Conditions that occurred during perinatal period	8	/235	5	/80	2	/26	1	/128		7	/362	3	/194	1	/29	3	/140
17. Congenital malformations, deformations and chromosomal abnormalities	16	/235	11	/80	2	/26	3	/128		7	/362	5	/194	0	/29	2	/140
18. Damage, poisoning and other external disorders	19	/235	3	/80	1	/26	15	/128		5	/362	3	/194	1	/29	1	/140

## Sheet: <Section 1>1.2-1.11
1.2 What type of information did you need to answer the question?	Overall			Physicians			Residents			Nurses
1. Drug information	263	/598		123	/275		21	/55		119	/268
2. Therapy information	392	/598		193	/275		37	/55		162	/268
3. Clinical procedure	151	/598		90	/275		15	/55		46	/268
4. Diagnosis	248	/598		155	/275		32	/55		61	/268
5. Information for patient	101	/598		21	/275		4	/55		76	/268
6. Prognosis (outcome)	188	/598		123	/275		19	/55		46	/268
7. Adverse effects	144	/598		66	/275		9	/55		69	/268
8. Patient safety	68	/598		30	/275		2	/55		36	/268
9. Clinical guidelines	171	/598		102	/275		18	/55		51	/268
10. Other	38	/598		8	/275		0	/55		30	/268
1.3 What resource(s) did you use to search for the information you needed to answer your question?	Overall			Physicians			Residents			Nurses
English resources
1. Books (online/electronic)	99	/598		62	/275		18	/55		19	/268
2. Books (print)	125	/598		72	/275		13	/55		40	/268
3. Clinical Evidence (BMJ)	30	/598		22	/275		7	/55		1	/268
4. DynaMed	22	/598		15	/275		5	/55		2	/268
5. UpToDate	151	/598		111	/275		36	/55		4	/268
6. Cochrane Library	35	/598		30	/275		1	/55		4	/268
7. ClinicalKey (Elsevier)	48	/598		36	/275		12	/55		0	/268
8. PubMed	276	/598		221	/275		36	/55		19	/268
9. CINAHL	6	/598		0	/275		1	/55		5	/268
10. Journals (online/electronic)	125	/598		104	/275		9	/55		12	/268
11. Journals (print)	51	/598		35	/275		8	/55		8	/268
12. Web site of academic organizations	73	/598		46	/275		5	/55		22	/268
13. Other	13	/598		3	/275		0	/55		10	/268
Japanse resources
14. Books (online/electronic)	116	/598		44	/275		17	/55		55	/268
15. Books (print)	279	/598		96	/275		21	/55		162	/268
16. Ichushi Web	313	/598		170	/275		35	/55		108	/268
17. JDream III	16	/598		6	/275		0	/55		10	/268
18. Current Index to Japanese Nursing Literature	24	/598		0	/275		0	/55		24	/268
19. Journals (online/electronic)	94	/598		64	/275		9	/55		21	/268
20. Journals (print)	95	/598		50	/275		8	/55		37	/268
21. Web site of academic organizations	125	/598		65	/275		9	/55		51	/268
22. Medical Information Network Distribution Service	32	/598		15	/275		4	/55		13	/268
23. Other	27	/598		5	/275		1	/55		21	/268
24. Resources except for Englinsh and Japanse	3	/598		3	/275		0	/55		0	/268
25. Not sure	34	/598		2	/275		0	/55		32	/268
1.4 What did you do to find or use the information resources which you answered in 1.3?	Overall			Physicians			Residents			Nurses
1. In your institution's library	281	/598		99	/275		23	/55		159	/268
2. On your institution's library website	336	/598		196	/275		43	/55		97	/268
3. Asked your librarian or library staff	72	/598		40	/275		7	/55		25	/268
4. In other institution's library	13	/598		3	/275		0	/55		10	/268
5. On other institution's library website	41	/598		22	/275		2	/55		17	/268
6. Asked other librarian or library staff	1	/598		1	/275		0	/55		0	/268
7. Asked colleague	9	/598		5	/275		1	/55		3	/268
8. Personal/departmental subscription	80	/598		41	/275		7	/55		32	/268
9. Asked medical representative of pharmaceutical company	23	/598		17	/275		3	/55		3	/268
10. Search engine such as Goggle	252	/598		128	/275		20	/55		104	/268
11. Bookmarked website	47	/598		29	/275		6	/55		12	/268
12. Nothing	11	/598		3	/275		0	/55		8	/268
13. Other	9	/598		4	/275		0	/55		5	/268
14, Not sure	14	/598		0	/275		0	/55		14	/268
1.5 Where did you find or use the information resources which you answered in 1.3?	Overall			Physicians			Residents			Nurses
1. In the library (the physical place)	309	/598		108	/275		27	/55		174	/268
2. Office	386	/598		235	/275		48	/55		103	/268
3. Home	191	/598		92	/275		18	/55		81	/268
4. Patient care unit	69	/598		54	/275		9	/55		6	/268
5. Other	22	/598		2	/275		0	/55		20	/268
1.6 Did you find the information you needed?	Overall			Physicians			Residents			Nurses
1. Completely	307	/598		172	/275		30	/55		105	/268
2. Partially	283	/598		102	/275		25	/55		156	/268
3. Not at all	8	/598		1	/275		0	/55		7	/268
1.6a Why were you unable to find the information you needed?	Overall			Physicians			Residents			Nurses
1. Ran out of time	83	/291		25	/103		7	/25		51	/163
2. Information did not exist	109	/291		40	/103		16	/25		53	/163
3. Couldn't find the information	182	/291		66	/103		14	/25		102	/163
4. Other	17	/291		7	/103		1	/25		9	/163
1.7 Which resource(s) included relevant information?	Overall			Physicians			Residents			Nurses
English resources
1. Books (online/electronic)	76	/590		40	/274		15	/55		21	/261
2. Books (print)	82	/590		48	/274		15	/55		19	/261
3. Clinical Evidence (BMJ)	11	/590		8	/274		3	/55		0	/261
4. DynaMed	14	/590		9	/274		4	/55		1	/261
5. UpToDate	128	/590		96	/274		30	/55		2	/261
6. Cochrane Library	15	/590		11	/274		2	/55		2	/261
7. ClinicalKey (Elsevier)	29	/590		21	/274		8	/55		0	/261
8. PubMed	244	/590		199	/274		33	/55		12	/261
9. CINAHL	4	/590		1	/274		0	/55		3	/261
10. Journals (online/electronic)	81	/590		72	/274		3	/55		6	/261
11. Journals (print)	23	/590		18	/274		3	/55		2	/261
12. Web site of academic organizations	32	/590		24	/274		0	/55		8	/261
13. Other	6	/590		2	/274		0	/55		4	/261
Japanse resources
14. Books (online/electronic)	90	/590		30	/274		16	/55		44	/261
15. Books (print)	242	/590		82	/274		19	/55		141	/261
16. Ichushi Web	242	/590		136	/274		24	/55		82	/261
17. JDream III	11	/590		3	/274		0	/55		8	/261
18. Current Index to Japanese Nursing Literature	13	/590		0	/274		0	/55		13	/261
19. Journals (online/electronic)	68	/590		51	/274		5	/55		12	/261
20. Journals (print)	72	/590		40	/274		4	/55		28	/261
21. Web site of academic organizations	100	/590		56	/274		5	/55		39	/261
22. Medical Information Network Distribution Service	13	/590		8	/274		2	/55		3	/261
23. Other	24	/590		7	/274		1	/55		16	/261
24. Resources except for Englinsh and Japanse	2	/590		2	/274		0	/55		0	/261
25. Not sure	35	/590		4	/274		0	/55		31	/261
1.7a As a result of the information you obtained, did you handle any aspect of the clinical situation?	Overall			Physicians			Residents			Nurses
1. Definitely yes	176	/590		110	/274		25	/55		41	/261
2. Probably yes	267	/590		121	/274		22	/55		124	/261
3. Probably no	91	/590		27	/274		6	/55		58	/261
4. Definitely no	56	/590		16	/274		2	/55		38	/261
1.8 Please indicate whether you agree or disagree with each of the following statements about the infromation you used:	Overall			Physicians			Residents			Nurses
(1) The information was relevant
1. Yes	509	/590		264	/274		54	/55		191	/261
2. No	45	/590		5	/274		1	/55		39	/261
3. Not sure	36	/590		5	/274		0	/55		31	/261
(2) The information was accurate
1. Yes	437	/590		213	/274		49	/55		175	/261
2. No	8	/590		5	/274		1	/55		2	/261
3. Not sure	145	/590		56	/274		5	/55		84	/261
(3) The information was current
1. Yes	310	/590		183	/274		34	/55		93	/261
2. No	77	/590		33	/274		6	/55		38	/261
3. Not sure	203	/590		58	/274		15	/55		130	/261
(4) The information refreshed my memory of detail or facts
1. Yes	322	/590		162	/274		30	/55		130	/261
2. No	101	/590		56	/274		9	/55		36	/261
3. Not sure	167	/590		56	/274		16	/55		95	/261
(5) The information substantiated my prior knowledge or belief
1. Yes	441	/590		210	/274		46	/55		185	/261
2. No	50	/590		27	/274		5	/55		18	/261
3. Not sure	99	/590		37	/274		4	/55		58	/261
(6) The information provided new knowledge
1. Yes	545	/590		260	/274		53	/55		232	/261
2. No	20	/590		9	/274		1	/55		10	/261
3. Not sure	25	/590		5	/274		1	/55		19	/261
(7) The information was of clinical value
1. Yes	468	/590		253	/274		50	/55		165	/261
2. No	18	/590		3	/274		2	/55		13	/261
3. Not sure	104	/590		18	/274		3	/55		83	/261
(8) The information resulted in a better informed clinical decision
1. Yes	411	/590		228	/274		45	/55		138	/261
2. No	31	/590		10	/274		4	/55		17	/261
3. Not sure	148	/590		36	/274		6	/55		106	/261
(9) The information contributed to higher quality of care
1. Yes	381	/590		214	/274		43	/55		124	/261
2. No	31	/590		11	/274		3	/55		17	/261
3. Not sure	178	/590		49	/274		9	/55		120	/261
(10) The information will be of use in the future
1. Yes	492	/590		248	/274		52	/55		192	/261
2. No	11	/590		4	/274		1	/55		6	/261
3. Not sure	87	/590		22	/274		2	/55		63	/261
(11) Having the information saved me time
1. Yes	263	/590		146	/274		27	/55		90	/261
2. No	128	/590		50	/274		14	/55		64	/261
3. Not sure	199	/590		78	/274		14	/55		107	/261
1.9 Did you have any positive changes for your clinical care as a result of the information?	Overall			Physicians			Residents			Nurses
1. Definitely yes	230	/590		148	/274		28	/55		54	/261
2. Probably yes	293	/590		110	/274		22	/55		161	/261
3. Probably no	48	/590		11	/274		3	/55		34	/261
4. Definitely no	19	/590		5	/274		2	/55		12	/261
1.9a What kinds of positive changes did you have?	Overall			Physicians			Residents			Nurses
1. Diagnosis	213	/523		163	/258		33	/50		17	/215
2. Choice of test	109	/523		84	/258		15	/50		10	/215
3. Choice of drugs	145	/523		98	/258		18	/50		29	/215
4. Choice of treatments	254	/523		189	/258		37	/50		28	/215
5. Length of stay (reduced)	21	/523		14	/258		4	/50		3	/215
6. Post hospital care or treatment	103	/523		18	/258		4	/50		81	/215
7. Advice given to patient or family	200	/523		59	/258		7	/50		134	/215
8. Other	41	/523		6	/258		0	/50		35	/215
1.10 Did you have events avoided as a result of the information?	Overall			Physicians			Residents			Nurses
1. Definitely yes	90	/590		50	/274		12	/55		28	/261
2. Probably yes	227	/590		111	/274		22	/55		94	/261
3. Probably no	152	/590		73	/274		12	/55		67	/261
4. Definitely no	121	/590		40	/274		9	/55		72	/261
1.10a What kinds of avoided events did you have?	Overall			Physicians			Residents			Nurses
1. Hospital admission	22	/317		11	/161		4	/34		7	/122
2. Hospital readmission	10	/317		3	/161		2	/34		5	/122
3. Patient mortality	17	/317		9	/161		5	/34		3	/122
4. Language/cultural misunderstanding	17	/317		4	/161		0	/34		13	/122
5. Patient misunderstanding of disease	82	/317		30	/161		4	/34		48	/122
6. Hospital acquired infection	14	/317		3	/161		1	/34		10	/122
7. Surgery	18	/317		15	/161		3	/34		0	/122
8. Regulatory non-compliance	8	/317		3	/161		0	/34		5	/122
9. Additional tests or procedures	118	/317		83	/161		21	/34		14	/122
10. Adverse drug reaction or interaction	107	/317		59	/161		12	/34		36	/122
11. Medication error	9	/317		6	/161		2	/34		1	/122
12. Misdiagnosis	25	/317		23	/161		2	/34		0	/122
13. Other	38	/317		10	/161		2	/34		26	/122
1.11 Please rate the importance of the information you received from different sources in relation to this medical situation.	Overall			Physicians			Residents			Nurses
(1) Information resources
1. Very important	260	/590		142	/274		24	/55		94	/261
2. Important	201	/590		80	/274		15	/55		106	/261
3. Not very important	49	/590		22	/274		8	/55		19	/261
4. Not at all important	21	/590		14	/274		2	/55		5	/261
5. Not used	59	/590		16	/274		6	/55		37	/261
(2) Diagnostic imaging
1. Very important	195	/590		115	/274		29	/55		51	/261
2. Important	188	/590		90	/274		15	/55		83	/261
3. Not very important	69	/590		33	/274		4	/55		32	/261
4. Not at all important	14	/590		9	/274		2	/55		3	/261
5. Not used	124	/590		27	/274		5	/55		92	/261
(3) Lab tests
1. Very important	192	/590		109	/274		25	/55		58	/261
2. Important	207	/590		96	/274		20	/55		91	/261
3. Not very important	59	/590		31	/274		5	/55		23	/261
4. Not at all important	17	/590		13	/274		1	/55		3	/261
5. Not used	115	/590		25	/274		4	/55		86	/261
(4) Discussion with colleagues
1. Very important	197	/590		91	/274		20	/55		86	/261
2. Important	250	/590		114	/274		26	/55		110	/261
3. Not very important	60	/590		32	/274		7	/55		21	/261
4. Not at all important	16	/590		9	/274		2	/55		5	/261
5. Not used	67	/590		28	/274		0	/55		39	/261
(5) Other
1. Very important	27	/590		11	/274		4	/55		12	/261
2. Important	34	/590		10	/274		3	/55		21	/261
3. Not very important	29	/590		14	/274		5	/55		10	/261
4. Not at all important	1	/590		0	/274		0	/55		1	/261
5. Not used	85	/590		27	/274		6	/55		52	/261

## Sheet: <Section2>
2.1 Educational degrees obtained:	Overall			Physicians			Residents			Nurses			Others
1. Bachelor's	263	/623		112	/282		35	/55		116	/278		2	/8
2. Master's	96	/623		40	/282		12	/55		39	/278		5	/8
3. PhD	121	/623		117	/282		1	/55		3	/278		0	/8
4. Other	143	/623		13	/282		7	/55		122	/278		1	/8
2.2 What is your age category?	Overall			Physicians			Residents			Nurses			Others
1. Under 20 years	1	/623		0	/282		0	/55		1	/278		0	/8
2. 20-29 years	175	/623		20	/282		37	/55		116	/278		2	/8
3. 30-39 years	201	/623		107	/282		18	/55		71	/278		5	/8
4. 40-49 years	134	/623		79	/282		0	/55		55	/278		0	/8
5. 50-59 years	91	/623		57	/282		0	/55		33	/278		1	/8
6. 60-69 years	19	/623		17	/282		0	/55		2	/278		0	/8
7. Over 70 years	2	/623		2	/282		0	/55		0	/278		0	/8
2.3 What is your sex?	Overall			Physicians			Residents			Nurses			Others
1. Man	285	/623		222	/282		38	/55		25	/278		1	/9
2. Woman	338	/623		60	/282		17	/55		261	/278		8	/9
2.4 How many years have you been working as a health professional?	Overall			Physicians			Residents			Nurses			Others
1. Less than 2 years	76	/623		6	/282		25	/55		44	/278		1	/8
2. 2-5 years	89	/623		14	/282		25	/55		49	/278		1	/8
3. 5-10 years	94	/623		49	/282		5	/55		40	/278		0	/8
4. 10-15 years	115	/623		68	/282		0	/55		41	/278		6	/8
5. 15-20 years	82	/623		39	/282		0	/55		43	/278		0	/8
6. More than 20 years	167	/623		106	/282		0	/55		61	/278		0	/8

## Sheet: Section 1_1.2
1.2. 疑問を解決するために、どのような種類の情報が必要でしたか？(複数回答可)	1.2 What type of information did you need to answer the question?	Overall			Physicians			Residents			Nurses
1. 薬物情報	1. Drug information	263	/598		123	/275		21	/55		119	/268	118	/267	1	/1
2. 治療情報	2. Therapy information	392	/598		193	/275		37	/55		162	/268	161	/267	1	/1
3. 診療手技に関する情報	3. Clinical procedure	151	/598		90	/275		15	/55		46	/268	46	/267	0	/1
4. 診断に関する情報	4. Diagnosis	248	/598		155	/275		32	/55		61	/268	61	/267	0	/1
5. 患者向け情報	5. Information for patient	101	/598		21	/275		4	/55		76	/268	75	/267	1	/1
6. 予後あるいはアウトカムに関する情報	6. Prognosis (outcome)	188	/598		123	/275		19	/55		46	/268	45	/267	1	/1
7. 副作用情報	7. Adverse effects	144	/598		66	/275		9	/55		69	/268	68	/267	1	/1
8. 患者の安全に関する情報	8. Patient safety	68	/598		30	/275		2	/55		36	/268	35	/267	1	/1
9. 診療ガイドライン	9. Clinical guidelines	171	/598		102	/275		18	/55		51	/268	50	/267	1	/1
10. その他（具体的に：	10. Other	38	/598		8	/275		0	/55		30	/268	30	/267	0	/1

## Sheet: Section 1_1.3
1.3 必要な情報を探すために、どのような情報資源を使いましたか？（複数回答可）	1.3 What resource(s) did you use to search for the information you needed to answer your question?	Overall			Physicians			Residents			Nurses
英語の情報資源	English resources
1. 電子書籍	1. Books (online/electronic)	99	/598		62	/275		18	/55		19	/268	19	/267	0	/1
2. 本	2. Books (print)	125	/598		72	/275		13	/55		40	/268	40	/267	0	/1
3. Clinical Evidence (BMJ)	3. Clinical Evidence (BMJ)	30	/598		22	/275		7	/55		1	/268	1	/267	0	/1
4. DynaMed	4. DynaMed	22	/598		15	/275		5	/55		2	/268	2	/267	0	/1
5. UpToDate	5. UpToDate	151	/598		111	/275		36	/55		4	/268	4	/267	0	/1
6. Cochrane Library	6. Cochrane Library	35	/598		30	/275		1	/55		4	/268	4	/267	0	/1
7. ClinicalKey(Elservier)	7. ClinicalKey(Elservier)	48	/598		36	/275		12	/55		0	/268	0	/267	0	/1
8. PubMed	8. PubMed	276	/598		221	/275		36	/55		19	/268	18	/267	1	/1
9. CINAHL	9. CINAHL	6	/598		0	/275		1	/55		5	/268	4	/267	1	/1
10. 電子ジャーナル	10. Journals (online/electronic)	125	/598		104	/275		9	/55		12	/268	11	/267	1	/1
11. 印刷物の雑誌	11. Journals (print)	51	/598		35	/275		8	/55		8	/268	7	/267	1	/1
12. 学会Webサイト	12. Web site of academic organizations	73	/598		46	/275		5	/55		22	/268	22	/267	0	/1
13. その他 （具体的に：	13. Other	13	/598		3	/275		0	/55		10	/268	10	/267	0	/1
日本語の情報資源	Japanse resources
14. 電子書籍	14. Books (online/electronic)	116	/598		44	/275		17	/55		55	/268	55	/267	0	/1
15. 本	15. Books (print)	279	/598		96	/275		21	/55		162	/268	162	/267	0	/1
16. 医中誌Web	16. 医中誌Web	313	/598		170	/275		35	/55		108	/268	107	/267	1	/1
17. JDream III	17. JDream III	16	/598		6	/275		0	/55		10	/268	10	/267	0	/1
18. 最新看護索引Web	18. 最新看護索引Web	24	/598		0	/275		0	/55		24	/268	24	/267	0	/1
19. 電子ジャーナル	19. Journals (online/electronic)	94	/598		64	/275		9	/55		21	/268	21	/267	0	/1
20. 印刷物の雑誌	20. Journals (print)	95	/598		50	/275		8	/55		37	/268	37	/267	0	/1
21. 学会Webサイト	21. Web site of academic organizations	125	/598		65	/275		9	/55		51	/268	51	/267	0	/1
22. Minds医療情報サービス	22. Minds医療情報サービス	32	/598		15	/275		4	/55		13	/268	12	/267	1	/1
23. その他 （具体的に：	23. Other	27	/598		5	/275		1	/55		21	/268	21	/267	0	/1
24.英語・日本語以外の情報資源（具体的に：	24. Resources except for Englinsh and Japanse	3	/598		3	/275		0	/55		0	/268	0	/267	0	/1
25.わからない	25. Not sure	34	/598		2	/275		0	/55		32	/268	32	/267	0	/1

## Sheet: Section 1_1.4
1.4 1.3で答えた情報資源を探したり使ったりするために何をしましたか？（複数回答可）	1.4 What did you do to find or use the information resources which you answered in 1.3?	Overall			Physicians			Residents			Nurses
1. 院内の図書館・室に足を運んだ	1. On your institution's library	281	/598		99	/275		23	/55		159	/268	158	/267	1	/1
2. 院内の図書館・室のWebサイトからアクセスした	2. On your institution's library website	336	/598		196	/275		43	/55		97	/268	96	/267	1	/1
3. 院内の図書館・室の担当者に依頼した	3. Asked your librarian or library staff	72	/598		40	/275		7	/55		25	/268	25	/267	0	/1
4. 院外の図書館・室に足を運んだ	4. On other institution's library	13	/598		3	/275		0	/55		10	/268	10	/267	0	/1
5. 院外の図書館・室のWebサイトからアクセスした	5. On other institution's library website	41	/598		22	/275		2	/55		17	/268	17	/267	0	/1
6. 院外の図書館・室の担当者に依頼した	6. Asked other librarian or library staff	1	/598		1	/275		0	/55		0	/268	0	/267	0	/1
7. 同僚に依頼した	7. Asked colleague	9	/598		5	/275		1	/55		3	/268	3	/267	0	/1
8. 個人、医局や病棟の購読誌を探した	8. Personal/departmental subscription	80	/598		41	/275		7	/55		32	/268	31	/267	1	/1
9. 製薬企業の情報担当者から入手した	9. Asked medical representative of pharmaceutical company	23	/598		17	/275		3	/55		3	/268	3	/267	0	/1
10. Googleのような検索エンジンからアクセスした	10. Search engine such as Goggle	252	/598		128	/275		20	/55		104	/268	104	/267	0	/1
11. お気に入りの登録のWebサイトを探した	11. Bookmarked website	47	/598		29	/275		6	/55		12	/268	12	/267	0	/1
12. 該当なし	12. Nothing	11	/598		3	/275		0	/55		8	/268	8	/267	0	/1
13. その他（具体的に：	13. Other	9	/598		4	/275		0	/55		5	/268	5	/267	0	/1
14. わからない	14, Not sure	14	/598		0	/275		0	/55		14	/268	14	/267	0	/1

## Sheet: Section 1_1.5
1.5 1.3で答えた情報資源をどこで探したり使ったりしましたか？（複数回答可）	1.5 Where did you find or use the information resources which you answered in 1.3?	Overall			Physicians			Residents			Nurses
1. 院内の図書館・室	1. In the library (the physical place)	309	/598		108	/275		27	/55		174	/268	173	/267	1	/1
2. 医局や病棟	2. Office	386	/598		235	/275		48	/55		103	/268	103	/267	0	/1
3. 自宅	3. Home	191	/598		92	/275		18	/55		81	/268	80	/267	1	/1
4. 診察室	4. Patient care unit	69	/598		54	/275		9	/55		6	/268	6	/267	0	/1
5. その他（具体的に：	5. Other	22	/598		2	/275		0	/55		20	/268	20	/267	0	/1

## Sheet: Section 1_1.6
1.6 診療・看護上の疑問を解決するために必要な情報は見つけられましたか？	1.6 Did you find the information you needed?	Overall			Physicians			Residents			Nurses
1. 十分見つけられた	1. Completely	307	/598		172	/275		30	/55		105	/268	105	/267	0	/1
2. 一部だけ見つけられた	2. Partially	283	/598		102	/275		25	/55		156	/268	155	/267	1	/1
3. まったく見つけられなかった	3. Not at all	8	/598		1	/275		0	/55		7	/268	7	/267	0	/1
1.6a なぜ必要な情報が十分見つけられなかったのでしょうか？（複数回答可）	1.6a Why were you unable to find the information you needed?	Overall			Physicians			Residents			Nurses
1. 時間が足りなかった	1. Ran out of time	83	/291		25	/103		7	/25		51	/163	51	/162	0	/1
2. 必要な情報が存在しなかった	2. Information did not exist	109	/291		40	/103		16	/25		53	/163	53	/162	0	/1
3. 必要な情報を発見できなかった	3. Couldn't find the information	182	/291		66	/103		14	/25		102	/163	101	/162	1	/1
4. その他（具体的に：	4. Other	17	/291		7	/103		1	/25		9	/163	9	/162	0	/1

## Sheet: Section 1_1.7
1.7 どの情報資源に、診療・看護上の疑問解決に必要な情報が含まれていましたか？1.3で回答したものから選んでください。（複数回答可）英語の情報資源	1.7 Which resource(s) included relevant information?	Overall			Physicians			Residents			Nurses
英語の情報資源	English resources
1. 電子書籍	1. Books (online/electronic)	76	/590		40	/274		15	/55		21	/261	21	/260	0	/1
2. 本	2. Books (print)	82	/590		48	/274		15	/55		19	/261	19	/260	0	/1
3. Clinical Evidence (BMJ)	3. Clinical Evidence (BMJ)	11	/590		8	/274		3	/55		0	/261	0	/260	0	/1
4. DynaMed	4. DynaMed	14	/590		9	/274		4	/55		1	/261	1	/260	0	/1
5. UpToDate	5. UpToDate	128	/590		96	/274		30	/55		2	/261	2	/260	0	/1
6. Cochrane Library	6. Cochrane Library	15	/590		11	/274		2	/55		2	/261	2	/260	0	/1
7. ClinicalKey(Elservier)	7. ClinicalKey(Elservier)	29	/590		21	/274		8	/55		0	/261	0	/260	0	/1
8. PubMed	8. PubMed	244	/590		199	/274		33	/55		12	/261	12	/260	0	/1
9. CINAHL	9. CINAHL	4	/590		1	/274		0	/55		3	/261	3	/260	0	/1
10. 電子ジャーナル	10. Journals (online/electronic)	81	/590		72	/274		3	/55		6	/261	6	/260	0	/1
11. 印刷物の雑誌	11. Journals (print)	23	/590		18	/274		3	/55		2	/261	2	/260	0	/1
12. 学会Webサイト	12. Web site of academic organizations	32	/590		24	/274		0	/55		8	/261	8	/260	0	/1
13. その他 （具体的に：	13. Other	6	/590		2	/274		0	/55		4	/261	4	/260	0	/1
日本語の情報資源	Japanse resources
14. 電子書籍	14. Books (online/electronic)	90	/590		30	/274		16	/55		44	/261	44	/260	0	/1
15. 本	15. Books (print)	242	/590		82	/274		19	/55		141	/261	141	/260	0	/1
16. 医中誌Web	16. 医中誌Web	242	/590		136	/274		24	/55		82	/261	82	/260	0	/1
17. JDream III	17. JDream III	11	/590		3	/274		0	/55		8	/261	8	/260	0	/1
18. 最新看護索引Web	18. 最新看護索引Web	13	/590		0	/274		0	/55		13	/261	13	/260	0	/1
19. 電子ジャーナル	19. Journals (online/electronic)	68	/590		51	/274		5	/55		12	/261	12	/260	0	/1
20. 印刷物の雑誌	20. Journals (print)	72	/590		40	/274		4	/55		28	/261	28	/260	0	/1
21. 学会Webサイト	21. Web site of academic organizations	100	/590		56	/274		5	/55		39	/261	39	/260	0	/1
22. Minds医療情報サービス	22. Minds医療情報サービス	13	/590		8	/274		2	/55		3	/261	3	/260	0	/1
23. その他 （具体的に：	23. Other	24	/590		7	/274		1	/55		16	/261	16	/260	0	/1
24.英語・日本語以外の情報資源（具体的に：	24. Resources except for Englinsh and Japanse	2	/590		2	/274		0	/55		0	/261	0	/260	0	/1
25.わからない	25. Not sure	35	/590		4	/274		0	/55		31	/261	31	/260	0	/1

[truncated: 6 more sheets: Section 1_1.7a, Section 1_1.8, Section 1_1.9, Section 1_1.10, Section 1_1.11, Sheet1]
