# Supplementary material for: Clinical usefulness of library and information services in Japan: The detailed use and value of information in clinical settings
Source: PLoS One. 2018 Jun 28;13(6):e0199944. doi: 10.1371/journal.pone.0199944 (PMC6023225; doi:10.1371/journal.pone.0199944)
Supplement: S2 File — (XLSX) [file pone.0199944.s004.xlsx]

## Sheet: subsettable data
ID	1.1	1.1a	1.1b-1	1.1b-2	1.1b-3	1.1b-4	1.1b-5	1.1c_2nd	1.1c_1st_1	1.1c_1st_2	1.1c_1st_3	1.1c_1st_4	1.1c_1st_5	1.1c_1st_6	1.1c_1st_7	1.1c_1st_8	1.1c_1st_9	1.1c_1st_10	1.1c_1st_11	1.1c_1st_12	1.1c_1st_13	1.1c_1st_14	1.1c_1st_15	1.1c_1st_16	1.1c_1st_17	1.1c_1st_18	1.1c_1st_19	1.2_1	1.2_2	1.2_3	1.2_4	1.2_5	1.2_6	1.2_7	1.2_8	1.2_9	1.2_10	1.3_1	1.3_2	1.3_3	1.3_4	1.3_5	1.3_6	1.3_7	1.3_8	1.3_9	1.3_10	1.3_11	1.3_12
9900001	1	1	0	0	0	0	1		1	1	1	0	1	1	0	1	1	1	1	1	1	0	0	0	1	0	0	0	0	1	1	1	1	1	0	0	0	1	0	1	1	1	1	0	1	0	0	0	0
9900002	1	1	1	0	0	0	0		1	1	0	0	0	0	0	0	0	0	0	0	0	0	0	0	0	0	0	1	1	0	1	0	1	0	0	0	0	0	0	0	0	1	0	0	1	0	0	0	0
9900003	1	1	0	0	1	0	0		0	1	0	0	0	0	0	1	1	1	0	0	0	0	0	0	1	0	0	1	1	0	1	0	0	0	0	0	0	0	1	0	1	1	0	0	1	0	0	1	0
9900004	1	1	1	0	0	0	0		1	0	0	0	0	0	0	0	1	0	0	0	0	0	0	0	0	0	0	1	1	1	1	0	1	0	0	0	0	0	0	0	0	1	0	0	1	0	0	0	0
9900005	1	4	1	0	1	0	0		0	0	0	0	0	0	0	0	0	0	0	0	0	0	0	0	0	0	0	0	0	0	0	0	0	0	0	0	0	0	0	0	0	0	0	0	0	0	0	0	0
9900006	1	1	0	0	1	0	0		0	0	0	1	0	0	0	0	0	0	0	0	0	0	0	0	0	0	0	1	1	0	0	0	0	0	0	0	0	0	0	0	0	0	0	0	1	0	0	0	0
9900007	1	1	1	0	0	0	0		1	1	0	0	0	0	0	0	0	0	0	0	0	0	0	0	0	0	0	0	1	0	1	0	1	1	0	1	0	0	1	0	0	1	0	0	1	0	0	0	0
9900008	1	1	1	0	0	0	0		1	0	0	0	0	0	0	0	0	0	0	0	0	0	0	0	0	0	0	0	0	0	1	0	0	0	0	0	0	0	0	0	0	0	0	0	1	0	0	0	0
9900009	1	1	1	0	0	0	0		1	0	0	0	0	0	0	0	0	0	0	0	0	0	0	0	0	0	0	0	1	0	0	0	0	0	0	0	0	0	0	0	0	0	0	0	1	0	0	0	0
9900010	1	1	1	0	1	0	0		1	0	0	0	0	0	0	0	1	0	0	0	0	0	0	0	0	0	0	1	1	0	1	0	0	1	0	1	0	0	1	1	0	0	0	0	1	0	0	0	1
9900011	1	1	1	0	1	0	0		1	0	0	0	0	0	0	0	1	0	0	0	0	0	0	0	0	0	0	1	1	0	0	0	1	0	0	1	0	0	1	0	0	1	0	0	1	0	0	1	1
9900012	1	1	0	0	1	0	1		0	0	0	0	0	0	0	0	0	0	0	0	0	0	0	0	0	0	0	1	1	0	1	0	1	1	0	1	0	1	1	0	1	1	1	1	1	0	0	0	0
9900013	1	1	1	0	0	0	0		1	0	0	0	0	0	0	0	0	0	0	0	0	0	0	0	0	0	0	1	1	1	1	0	0	1	0	0	0	0	1	0	0	1	0	0	1	0	0	0	0
9900014	1	1	1	0	0	0	0		0	0	1	0	0	0	0	0	0	0	0	0	0	0	0	0	0	0	0	1	1	0	1	1	0	0	0	1	0	0	1	0	0	0	0	0	0	0	0	0	1
9900015	1	1	1	0	0	0	0		0	0	0	0	0	1	0	0	0	0	1	1	0	0	0	0	0	0	0	0	1	1	1	0	1	0	0	0	0	0	1	0	0	0	0	0	1	0	1	0	0
9900016	1	1	1	0	1	0	0		0	0	0	0	0	0	0	1	0	0	0	0	0	0	0	1	0	0	0	0	1	0	1	0	0	1	0	1	0	0	0	0	0	1	0	0	1	0	0	0	0
9900017	1	1	1	0	0	0	0		0	0	0	1	0	0	0	0	0	0	0	0	0	0	0	0	0	0	0	0	1	0	0	0	0	0	0	0	0	0	0	0	0	0	0	0	0	0	0	0	0
9900018	1	4	0	0	0	0	0		0	0	0	0	0	0	0	0	0	0	0	0	0	0	0	0	0	0	0	0	0	0	0	0	0	0	0	0	0	0	0	0	0	0	0	0	0	0	0	0	0
9900019	1	4	0	0	0	0	0		0	0	0	0	0	0	0	0	0	0	0	0	0	0	0	0	0	0	0	0	0	0	0	0	0	0	0	0	0	0	0	0	0	0	0	0	0	0	0	0	0
9900020	1	1	1	0	1	0	0		0	1	0	0	1	1	1	1	1	1	1	1	1	0	0	0	1	0	0	1	1	1	1	1	1	1	1	1	0	1	1	1	0	1	0	1	1	0	0	1	1
9900021	1	1	1	0	0	0	0		0	1	0	0	0	0	0	0	0	0	0	0	0	0	0	0	0	0	0	1	1	0	0	0	1	0	0	0	0	0	1	0	1	1	1	0	1	0	0	0	0
9900022	1	1	1	0	1	0	0		1	1	1	0	1	0	0	1	1	0	0	1	0	0	0	0	0	0	0	0	1	1	1	0	0	0	0	1	0	1	1	0	0	1	0	1	1	0	0	0	1
9900023	1	1	1	0	0	0	0		0	0	0	0	0	0	0	0	0	0	1	0	0	0	0	0	0	0	0	0	1	1	0	0	0	0	0	0	0	0	0	0	0	0	0	0	1	0	1	0	0
9900024	1	1	0	0	0	0	1		0	0	0	0	0	0	0	0	0	0	0	0	0	0	0	0	0	0	0	0	0	0	0	0	0	1	0	0	0	1	0	0	0	1	0	0	1	0	0	0	0
9900025	1	1	0	0	1	0	0		0	0	0	0	0	0	0	0	0	0	1	0	0	0	0	0	1	0	0	0	1	0	0	0	0	0	0	1	0	0	0	0	0	1	0	0	1	0	0	0	0
9900026	1	1	0	0	0	0	1		0	0	0	0	0	0	0	1	1	0	0	0	0	0	0	0	1	0	0	1	1	0	1	0	0	0	0	0	0	0	0	0	0	1	0	0	0	0	0	0	0
9900027	1	1	1	0	1	0	0		1	0	0	0	0	0	0	0	0	0	0	0	0	0	0	0	0	0	0	1	1	1	1	0	1	1	0	0	0	0	0	0	0	1	0	0	1	0	1	0	1
9900028	1	1	1	0	0	0	0		1	0	0	0	0	0	0	0	0	0	0	0	0	0	0	0	0	0	0	0	1	0	0	0	1	1	1	1	0	1	1	0	1	1	0	1	1	0	0	0	0
9900029	1	1	1	0	1	0	1		1	1	0	0	0	0	0	1	1	0	0	0	0	0	0	0	0	0	0	1	1	0	1	0	1	0	0	0	0	1	1	1	0	0	0	0	1	0	0	0	0
9900030	1	1	1	0	1	0	0		1	1	0	0	0	0	0	0	0	0	0	0	0	0	0	0	0	0	0	1	1	0	0	0	1	0	0	1	0	1	0	0	0	1	0	0	1	0	0	0	0
9900031	1	1	1	0	0	0	0		0	0	0	0	0	0	0	0	0	0	0	1	0	0	0	0	0	0	0	0	1	0	0	0	0	0	0	0	0	1	1	0	0	0	0	0	1	0	0	0	0
9900032	1	1	1	0	1	0	0		0	0	1	0	0	0	0	0	0	0	0	0	0	0	0	0	0	0	0	0	0	0	1	0	0	0	0	0	0	0	0	0	0	0	0	0	1	0	0	0	0
9900033	1	1	0	0	0	0	1		1	0	0	0	0	0	0	0	0	0	0	0	0	0	0	0	0	0	0	0	1	0	0	0	0	0	0	0	0	0	0	0	0	0	0	0	1	0	0	0	0
9900034	1	1	1	0	1	0	0		0	0	0	0	0	0	0	1	0	0	0	0	0	0	0	0	0	0	0	1	0	1	0	0	1	0	0	1	0	0	0	0	0	0	0	0	1	0	1	0	0
9900035	1	1	0	0	0	0	1		0	0	0	1	0	0	0	0	0	0	0	0	0	0	0	0	0	1	1	1	1	0	1	0	1	0	0	1	0	0	0	1	1	0	1	0	0	0	1	0	0
9900036	1	1	1	0	0	0	0		0	0	0	0	1	1	1	1	0	0	0	1	0	0	0	1	0	0	0	0	1	0	1	0	0	0	0	1	0	0	0	1	1	0	0	0	1	0	1	0	1
9900037	1	1	1	0	1	1	0		0	0	0	0	0	0	0	0	0	0	0	0	0	0	0	0	0	0	0	1	1	0	1	0	0	0	0	0	0	0	0	0	1	1	1	1	1	0	0	0	0
9900038	1	1	1	0	1	0	0		1	1	1	1	1	1	1	1	1	1	1	0	1	0	0	1	1	0	0	1	1	1	1	0	1	1	1	1	0	0	1	0	0	0	0	0	1	0	0	0	1
9900039	1	1	1	0	1	0	0		0	0	1	1	1	0	0	0	0	0	0	0	0	1	0	0	1	0	0	1	1	0	1	1	1	1	0	1	0	0	0	0	0	1	0	0	0	0	0	0	0
9900040	1	1	1	0	0	0	0		0	0	0	0	0	0	0	0	0	0	0	0	0	1	1	0	0	1	1	0	0	1	1	0	0	0	0	0	0	0	0	0	0	1	0	0	1	0	0	0	0
9900041	1	1	1	0	1	0	0		0	0	0	1	0	0	0	0	0	0	0	0	0	0	0	0	0	0	0	1	1	0	1	0	0	0	0	0	0	0	0	0	0	0	0	0	1	0	0	0	0
9900042	1	1	1	0	1	0	0		0	1	0	0	0	0	0	1	1	1	1	0	0	0	0	1	0	0	0	1	1	1	1	1	1	1	1	1	0	1	1	0	0	1	1	0	1	0	1	0	1
9900043	1	1	1	0	0	0	0		1	0	0	0	0	0	0	0	0	1	0	0	0	0	0	0	0	0	0	1	0	0	0	0	1	0	0	0	0	0	0	0	0	0	0	0	0	0	0	0	0
9900044	1	1	1	0	1	0	1		0	0	0	1	0	0	0	0	0	0	0	0	0	0	0	0	0	0	0	0	0	0	0	0	0	0	0	0	1	1	0	0	0	0	0	0	0	0	1	1	0
9900045	1	1	1	0	1	1	1		0	1	1	1	0	0	0	1	1	0	0	1	0	0	0	0	0	0	0	0	1	0	1	0	1	0	0	1	0	0	0	0	0	1	0	0	1	0	0	0	1
9900046	1	1	0	0	1	0	0		0	0	0	0	1	0	0	0	0	0	0	1	0	0	0	0	1	0	0	1	1	1	1	0	1	1	1	1	0	0	1	0	1	0	0	0	1	0	1	0	0
9900047	1	1	1	0	1	1	0		0	1	0	0	0	0	0	0	0	0	0	0	0	0	0	0	0	0	0	1	1	1	1	0	1	1	1	1	0	0	1	0	0	0	1	0	1	0	0	0	1
9900048	1	1	1	0	1	1	0		0	0	0	0	0	0	0	0	0	0	0	1	0	0	0	0	0	0	0	0	1	0	0	0	0	0	0	0	0	1	1	1	0	0	0	0	0	0	0	0	0
9900049	1	1	1	0	1	1	0		0	0	0	0	0	1	0	0	0	0	0	0	0	0	0	0	0	0	0	0	1	0	1	0	0	0	0	0	0	0	1	0	0	0	0	0	1	0	0	0	0
9900050	1	1	1	0	1	1	0		0	0	0	0	0	0	0	0	0	1	0	0	0	0	0	0	0	0	0	0	1	1	1	0	0	0	0	1	0	0	0	0	0	0	0	0	1	0	1	0	0
9900051	1	1	1	0	1	0	0		0	0	1	0	0	0	0	0	0	0	0	0	0	0	0	0	0	0	0	0	0	0	0	0	0	0	0	0	1	0	1	0	0	0	0	0	1	0	1	0	0
9900052	1	1	0	0	0	1	0		0	0	0	0	0	0	0	0	0	0	0	0	0	0	0	0	1	0	0	1	1	0	0	0	0	0	1	0	0	0	1	0	0	0	0	0	0	0	0	0	0
9900053	1	1	1	0	0	0	0		0	0	0	1	0	0	0	0	0	0	0	0	0	0	0	0	0	0	0	1	1	0	1	0	0	1	0	1	0	0	1	0	0	0	0	0	0	0	1	1	0
9900054	1	1	1	0	0	0	0		0	0	0	1	0	0	0	0	0	0	0	0	0	0	0	0	0	0	0	1	0	0	0	0	0	0	0	0	0	0	0	0	0	0	0	0	1	0	0	0	0
9900055	1	4	0	0	0	0	0		0	0	0	0	0	0	0	0	0	0	0	0	0	0	0	0	0	0	0	0	0	0	0	0	0	0	0	0	0	0	0	0	0	0	0	0	0	0	0	0	0
9900056	1	1	1	0	1	0	1		0	1	1	1	0	0	0	1	1	1	0	0	1	0	1	0	0	0	0	0	1	1	1	0	1	1	0	1	0	1	1	0	1	1	0	1	1	0	1	0	0
9900057	1	1	1	0	0	0	0		0	0	0	0	0	0	0	0	1	0	0	0	0	0	0	0	0	0	0	0	0	0	1	0	0	0	0	0	0	0	0	0	0	0	0	1	1	0	0	0	0
9900058	1	1	1	0	0	0	0		0	0	0	0	0	0	0	0	0	1	0	0	0	0	0	0	0	0	0	0	1	0	1	0	0	0	0	1	0	0	0	0	0	0	0	0	0	0	0	0	0
9900059	1	1	1	0	0	0	0		0	0	0	0	1	0	0	0	0	0	0	0	0	0	0	0	0	0	0	0	0	0	1	0	0	0	0	0	0	0	0	0	0	0	0	0	1	0	0	1	0
9900060	1	1	1	0	0	0	0		0	0	0	0	1	1	0	0	0	0	0	0	0	0	0	0	0	0	0	0	0	0	0	0	1	0	0	0	0	1	1	0	0	1	0	0	1	0	0	0	0
9900061	1	1	1	0	0	0	0		1	1	0	0	0	0	0	0	0	0	0	0	0	0	0	0	0	0	0	0	1	1	1	0	1	0	0	1	0	0	0	0	0	1	0	0	1	0	1	0	0
9900062	1	1	1	0	0	0	0		0	0	0	0	0	0	1	0	0	0	0	0	0	0	0	0	0	0	0	0	1	0	0	0	1	0	0	0	0	0	0	0	0	1	0	0	1	0	0	0	0
9900063	1	1	0	0	0	0	1		0	0	0	0	0	0	0	0	1	0	0	0	0	0	0	0	0	0	0	1	1	0	1	0	1	1	1	1	0	0	0	0	0	1	0	0	1	0	0	0	0
9900064	1	1	0	0	0	0	1		0	0	1	0	1	1	0	0	1	0	0	1	0	0	0	0	0	0	0	1	1	1	1	0	1	0	0	1	0	1	1	0	0	1	0	1	1	0	0	0	0
9900065	1	1	1	0	0	0	0		0	0	0	0	0	0	0	0	0	1	0	0	0	0	0	0	0	0	0	1	0	0	1	0	0	0	0	1	0	0	0	0	0	0	0	0	1	0	0	0	0
9900066	1	1	1	0	0	0	0		0	0	0	0	0	0	0	1	0	0	0	0	0	0	0	0	0	0	0	1	1	0	1	0	0	0	0	0	0	0	0	0	0	0	0	0	1	0	1	0	1
9900067	1	1	0	0	1	0	0		0	0	0	0	0	0	0	0	0	0	0	0	0	0	0	0	1	0	0	0	0	0	0	0	1	0	0	0	0	0	0	0	0	1	0	1	1	0	0	0	0
9900068	1	1	1	0	0	0	0		0	0	0	0	0	0	0	0	0	0	0	1	0	0	0	0	1	0	0	1	1	1	1	1	1	1	0	1	0	1	1	1	0	1	0	0	1	0	1	1	0
9900069	1	1	1	0	0	0	0		0	0	0	0	0	0	0	1	0	0	0	0	0	0	0	0	0	0	0	0	0	1	0	0	1	0	0	0	0	0	0	0	0	1	0	0	1	0	0	0	0
9900070	1	1	1	0	0	0	0		0	0	0	0	0	0	0	0	0	1	0	0	0	0	0	0	0	0	0	0	1	0	0	0	0	0	0	0	0	1	0	0	0	0	0	0	0	0	0	0	0
9900071	1	1	1	0	0	0	0		0	1	0	0	0	0	0	0	0	0	0	1	0	0	0	0	0	0	0	0	1	0	0	0	0	0	0	0	0	0	1	0	0	1	1	1	1	0	0	1	0
9900072	1	1	1	0	1	0	0		0	0	0	0	1	0	1	0	0	0	0	0	0	0	0	0	0	0	0	0	1	0	0	0	1	0	0	1	0	0	0	0	0	1	1	1	1	0	0	0	0
9900073	1	1	1	0	0	0	0		0	0	0	0	0	0	0	0	1	0	0	0	0	0	0	0	0	0	0	0	1	1	1	0	0	0	0	0	0	0	0	0	0	0	0	0	1	0	0	0	0
9900074	1	1	1	0	0	0	0		0	0	0	0	0	0	0	1	0	0	0	0	0	0	0	0	0	0	0	1	1	1	1	0	1	1	1	1	0	0	0	0	0	1	0	0	1	0	0	0	0
9900075	1	1	0	0	0	0	1		0	0	0	0	0	0	0	0	0	0	0	0	1	0	0	0	0	0	0	0	0	0	1	0	0	0	0	0	0	0	1	0	0	1	0	0	1	0	0	0	0
9900076	1	1	1	0	0	0	0		0	0	0	0	0	0	0	0	0	0	0	0	0	0	0	0	0	1	1	0	0	1	0	0	0	0	0	0	0	0	0	0	0	0	0	0	1	0	0	0	0
9900077	1	1	1	0	0	0	0		1	0	0	0	0	0	0	0	0	0	0	0	0	0	0	0	0	0	0	0	1	0	0	0	0	0	0	0	0	1	0	0	0	0	0	0	0	0	0	0	0
9900078	2	1	1	0	0	0	0		0	0	0	0	0	0	0	1	0	0	0	0	0	0	0	0	0	0	0	0	0	1	0	0	0	0	0	0	0	0	1	0	0	1	0	1	1	0	0	0	0
9900079	2	1	0	0	0	0	1		0	1	0	0	0	0	0	0	0	0	0	0	0	0	0	0	0	0	0	0	0	1	0	0	0	0	0	0	0	1	0	0	0	1	0	0	1	0	0	0	0
9900080	2	1	1	0	0	0	0		1	0	0	0	1	0	0	0	1	0	0	0	0	0	0	0	0	0	0	0	0	0	1	0	0	0	0	1	0	0	1	0	0	1	0	0	1	0	0	0	0
9900081	2	1	0	0	0	0	1		0	0	0	0	0	0	0	0	0	0	0	1	0	0	0	0	0	0	0	0	1	0	0	0	0	0	0	0	0	0	0	0	0	1	0	0	1	0	0	0	0
9900082	2	1	0	0	0	0	1		0	0	0	0	0	0	0	0	0	0	0	0	0	0	0	0	0	0	0	0	1	0	0	0	0	0	0	0	0	0	0	0	0	1	0	0	0	0	0	0	0
9900083	2	1	0	0	0	0	1		0	0	0	0	0	0	0	0	0	0	0	0	0	0	0	0	0	0	0	0	1	0	1	0	1	0	0	0	0	1	0	0	0	1	0	0	0	0	0	0	0
9900084	3	1	1	0	0	0	0		0	0	0	0	0	0	0	1	0	0	0	0	0	0	0	0	0	0	0	1	0	0	1	0	1	0	0	1	0	0	0	0	0	0	0	0	0	0	0	0	1
9900085	3	1	1	0	1	0	0		0	0	1	0	1	0	0	1	1	1	0	0	1	0	0	0	1	0	0	1	1	0	1	1	0	1	0	1	0	0	0	0	0	1	0	1	1	0	0	0	0
9900086	3	1	1	0	0	0	0		1	0	0	0	0	0	0	0	0	1	0	0	0	0	0	0	0	0	0	0	1	0	1	0	0	0	0	0	0	0	0	0	0	0	0	0	0	0	0	0	0
9900087	3	1	0	0	0	0	1		0	0	0	0	0	0	0	1	0	0	0	0	0	0	0	0	0	0	0	0	1	1	0	0	1	0	0	1	0	1	0	1	0	1	0	1	1	0	1	1	0
9900088	3	1	1	0	0	0	0		0	0	0	0	0	0	0	0	0	0	1	0	0	0	0	0	0	0	0	0	0	1	0	0	0	0	0	0	0	0	0	0	0	0	0	0	1	0	0	0	0
9900089	3	1	0	0	0	0	1		0	0	0	0	1	0	0	0	0	0	0	0	0	0	0	0	0	0	0	0	1	0	1	0	1	0	0	0	0	0	0	0	0	0	0	1	1	0	0	0	0
9900090	3	1	1	0	0	0	0		1	0	0	0	0	0	0	0	0	0	1	1	0	0	0	0	0	0	0	1	1	1	1	0	1	0	0	1	0	0	1	0	0	1	0	1	1	0	0	0	0
9900091	3	1	0	0	0	0	1		1	1	0	0	0	0	0	0	0	0	0	0	0	0	0	0	0	0	0	0	0	0	1	0	0	0	0	0	0	1	1	1	0	0	0	0	0	0	0	0	0
9900092	3	1	1	0	0	0	0		0	0	0	0	0	0	0	0	0	0	0	0	0	0	0	1	0	0	0	0	0	0	1	0	0	0	0	0	0	0	0	0	0	0	0	0	1	0	0	0	0
9900093	3	1	1	0	0	0	0		0	0	0	0	0	0	0	0	0	0	0	0	0	0	0	0	0	1	1	0	1	0	0	0	0	0	0	0	0	0	1	0	0	0	0	0	1	0	0	0	0
9900094	3	1	1	0	1	1	0		1	0	0	0	0	0	0	0	0	0	0	1	0	0	0	0	0	0	0	0	0	0	1	0	0	0	0	0	0	0	0	0	0	0	0	0	0	0	0	0	0
9900095	3	1	1	0	1	0	0		0	0	0	0	0	0	0	1	0	0	0	0	0	0	0	0	0	0	0	0	1	0	1	0	0	0	0	0	0	0	0	0	0	1	0	0	1	0	0	0	0
9900096	3	1	1	0	0	0	0		0	0	0	0	0	1	0	0	0	0	0	0	0	0	0	0	0	0	0	1	1	1	1	0	1	1	0	0	0	1	1	0	0	0	0	0	1	0	0	0	0
9900097	3	1	1	0	0	0	0		1	1	1	0	1	0	0	1	1	1	0	0	0	1	1	1	0	0	0	1	1	0	1	0	1	1	0	1	0	1	1	1	0	1	0	0	1	0	0	1	1
9900098	3	1	1	0	0	0	0		1	0	0	0	0	0	0	0	1	0	0	0	0	0	0	0	0	0	0	1	1	0	1	1	0	1	0	1	0	0	0	0	0	0	0	0	1	0	0	0	0
9900099	3	1	1	0	0	0	0		0	1	0	0	0	0	0	0	0	0	1	0	0	0	0	0	0	0	0	1	1	1	1	0	0	0	0	0	0	0	0	0	0	0	0	0	1	0	0	0	0
9900100	3	1	0	0	0	0	1		0	0	0	0	0	0	0	0	0	0	0	0	1	0	0	0	0	0	0	0	1	0	1	0	1	0	0	0	0	0	0	0	0	0	0	1	1	0	0	0	0
9900101	4	2	0	0	1	0	0		0	0	0	0	1	0	0	1	0	0	0	1	0	0	0	0	0	0	0	1	1	0	0	0	1	1	1	0	0	0	0	0	0	0	0	0	1	0	0	0	0
9900102	4	2	1	0	1	0	0		1	0	0	0	0	0	0	0	0	0	0	0	0	0	0	0	0	0	0	1	1	0	0	1	0	1	1	1	0	0	0	0	0	0	0	0	0	0	0	1	0
9900103	4	2	0	0	0	0	1		0	0	0	0	0	0	1	0	0	0	0	0	0	0	0	0	0	0	0	0	1	0	0	0	0	0	0	0	0	0	0	0	0	0	0	0	0	0	0	0	0
9900104	4	2	0	0	1	0	0		1	0	0	0	0	0	0	0	1	0	0	0	0	0	0	0	0	0	0	1	1	0	0	1	0	0	0	0	0	1	1	0	0	0	0	0	0	0	0	1	1
9900105	4	2	1	0	0	0	0		1	1	0	0	0	0	0	0	0	0	0	0	0	0	0	0	0	0	0	1	1	0	0	0	0	1	0	0	0	0	0	0	0	0	0	0	0	0	0	0	0
9900106	4	2	1	0	1	0	0		0	0	0	1	0	0	0	0	0	0	0	0	0	0	0	0	0	0	0	0	0	0	0	0	1	0	1	0	0	0	0	0	0	0	0	0	0	0	0	0	0
9900107	4	2	1	0	1	0	0		1	0	0	0	0	0	0	0	0	0	0	0	0	0	0	0	0	0	0	0	0	0	0	1	0	1	0	0	0	0	0	0	0	0	0	0	0	0	0	0	0
9900108	4	2	0	0	0	0	1		0	0	0	0	0	0	0	0	1	0	0	0	0	0	0	0	0	0	0	1	1	0	1	1	1	1	1	0	0	1	1	0	0	0	0	0	0	0	0	1	0
9900109	4	3	0	1	1	0	0		1	0	0	0	0	1	0	0	1	0	0	0	1	0	0	0	0	0	0	1	0	1	1	0	0	0	0	0	0	0	0	0	0	0	0	0	0	0	0	0	0
9900110	4	2	1	1	1	0	0		0	0	0	0	0	0	0	0	1	0	0	0	0	0	0	0	0	0	0	1	1	0	0	0	0	0	0	0	0	0	0	0	0	0	0	0	0	0	0	0	0
9900111	4	2	0	0	0	0	1		0	0	0	0	0	0	0	0	1	0	0	0	0	0	0	0	0	0	0	0	0	0	0	0	0	1	0	0	0	0	0	0	0	0	0	0	0	0	0	0	0
9900112	4	2	0	1	1	0	0		1	0	0	0	0	0	0	0	0	0	0	0	0	0	0	0	0	0	0	0	1	1	1	0	1	0	0	1	0	0	0	0	0	0	0	0	0	0	0	0	0
9900113	4	2	0	0	0	0	1		0	0	0	0	0	0	0	1	0	0	0	0	0	0	0	0	0	0	0	0	0	0	0	0	0	0	0	0	1	0	0	0	0	0	0	0	0	0	0	0	0
9900114	4	2	0	1	0	0	0		0	0	0	0	0	1	0	0	0	0	0	0	0	0	0	0	0	0	0	1	1	1	0	0	0	0	0	0	0	0	0	0	0	0	0	0	0	0	0	0	0
9900115	4	2	0	0	0	0	1		1	0	0	0	0	0	1	0	0	0	0	0	0	0	0	0	0	0	0	1	1	0	0	1	0	1	0	0	0	0	0	0	0	0	0	0	0	0	0	0	0
9900116	4	2	0	0	0	0	1		0	0	0	0	0	0	0	0	0	0	0	0	0	0	0	0	0	1	0	0	0	0	0	0	0	0	0	0	1	0	0	0	0	0	0	0	0	0	0	0	0
9900117	4	2	0	0	0	0	1		0	0	0	0	0	0	0	0	0	0	0	1	0	0	0	0	0	0	0	0	1	0	0	0	0	0	0	0	0	0	0	0	0	0	0	0	0	0	0	0	0
9900118	4	2	1	0	0	0	0		0	0	1	0	0	0	0	1	1	0	0	0	1	0	0	1	0	0	0	0	1	0	0	1	1	0	0	1	0	0	0	0	0	0	0	0	1	0	0	0	1
9900119	4	2	0	0	1	0	0		0	0	0	0	0	0	0	0	0	0	0	0	0	0	0	0	0	1	1	0	0	0	0	0	0	0	0	0	1	0	0	0	0	0	0	0	0	0	0	0	0
9900120	4	2	0	0	1	0	0		0	0	0	0	0	1	0	0	0	0	0	0	0	0	0	0	0	0	0	0	1	0	0	0	0	0	0	0	0	0	0	0	0	0	0	0	0	0	0	0	0
9900121	4	2	0	0	0	0	1		0	0	0	0	0	0	0	0	1	0	0	0	0	0	0	0	0	0	0	0	1	0	0	0	0	0	0	0	0	0	0	0	0	0	0	0	0	0	0	0	0
9900122	4	2	1	0	1	0	0		0	0	0	0	0	0	1	0	0	0	0	0	0	0	0	0	0	0	0	0	1	1	0	1	0	1	0	0	0	0	0	0	0	0	0	0	0	0	0	1	1
9900123	4	2	0	0	0	0	1		1	0	0	0	0	0	0	0	0	0	1	0	0	0	0	0	0	0	0	0	0	0	0	0	0	0	0	0	1	0	0	0	0	0	0	0	0	0	0	0	0
9900124	4	2	0	1	0	0	0		0	0	0	1	0	0	0	0	0	0	0	0	0	0	0	0	0	0	0	0	0	0	0	0	0	0	1	0	0	0	0	0	0	0	0	0	0	0	0	0	0
9900125	4	2	0	0	1	0	0		0	0	0	1	0	0	0	0	0	0	0	0	0	0	0	0	0	0	0	1	1	0	0	0	0	0	0	0	0	0	1	0	0	0	0	0	0	0	0	0	1
9900126	4	2	0	0	1	0	0		0	0	0	0	0	1	0	0	0	0	0	0	0	0	0	0	0	0	0	0	1	0	0	0	0	0	0	0	0	0	0	0	0	0	0	0	0	0	0	0	0
9900127	4	2	1	0	0	0	0		0	0	0	0	0	0	0	0	0	0	1	0	0	0	0	0	0	0	0	1	1	0	0	0	0	0	0	0	0	1	0	0	0	0	0	0	0	0	0	0	0
9900128	4	2	0	0	1	0	1		1	0	0	0	0	0	0	0	0	0	0	0	0	0	0	0	0	0	0	1	1	0	0	0	0	0	0	0	0	0	0	0	0	0	0	0	0	0	0	0	0
9900129	4	2	0	0	0	0	1		0	0	0	1	0	0	0	1	1	0	0	0	0	0	0	0	1	0	0	1	1	0	1	1	1	1	0	0	0	0	0	0	0	0	0	0	0	0	0	0	0
9900130	4	2	0	0	1	1	0		0	0	0	0	1	0	0	1	0	0	0	0	0	0	0	0	0	0	0	0	1	0	1	0	0	1	1	1	0	0	0	0	0	0	0	0	0	0	0	0	0
9900131	4	2	0	0	1	0	0		0	1	0	0	0	0	1	0	0	0	0	0	0	0	0	0	0	0	0	1	1	0	1	0	0	0	0	0	0	0	1	0	0	0	0	0	0	0	0	0	0
9900132	4	2	0	0	0	0	1		0	0	0	0	0	0	0	0	0	0	0	0	0	0	0	0	1	0	0	0	1	0	0	0	0	0	0	0	0	0	0	0	0	0	0	0	0	0	0	0	0
9900133	4	2	0	0	1	0	1		1	0	0	0	0	0	0	0	0	0	0	0	0	0	0	0	0	0	0	0	1	0	0	0	0	0	0	0	0	0	0	0	0	0	0	0	0	0	0	0	0
9900134	4	2	1	0	0	0	0		0	0	0	0	0	1	0	1	1	0	0	0	0	0	0	0	0	0	0	1	1	0	0	1	0	0	0	0	0	0	0	0	0	0	0	0	0	0	0	0	0
9900135	4	2	0	1	0	0	0		0	0	0	0	1	0	0	0	0	0	0	0	0	0	0	0	0	0	0	0	0	1	1	1	0	0	0	0	0	1	1	0	0	0	0	0	0	0	0	0	0
9900136	4	2	1	0	0	0	0		1	0	0	0	0	0	1	0	0	0	0	0	0	0	0	0	0	0	0	1	1	0	1	0	0	0	0	0	0	0	1	0	0	0	0	0	0	0	0	0	0
9900137	4	2	1	0	0	0	0		1	0	0	0	0	0	0	0	1	1	0	0	0	0	0	0	0	0	0	1	1	1	1	0	0	1	0	0	0	0	1	0	0	0	0	0	0	0	0	0	0
9900138	4	2	0	1	0	0	0		0	0	0	0	0	0	0	1	0	0	0	0	0	0	0	0	0	0	0	1	1	0	0	0	0	0	0	0	0	0	0	0	0	0	0	0	0	0	0	0	0
9900139	4	2	1	0	0	0	0		1	0	0	0	0	0	0	0	0	0	0	0	0	0	0	0	0	0	0	0	1	0	1	0	1	0	0	0	0	0	0	0	0	0	0	0	0	0	0	0	0
9900140	4	2	1	0	0	0	0		0	0	0	1	1	0	0	0	0	0	0	1	0	0	0	0	0	0	0	0	1	1	0	0	1	0	0	0	0	0	1	0	0	0	0	0	1	0	0	0	0
9900141	4	2	0	0	1	0	0		1	0	0	0	0	0	0	0	0	0	0	0	0	0	0	0	0	0	0	0	0	1	0	0	0	0	0	0	0	0	0	0	0	0	0	0	0	0	0	0	0
9900142	4	2	0	0	0	0	1		1	0	0	0	0	0	0	0	0	0	0	0	0	0	0	0	0	0	0	1	1	0	0	0	0	1	0	0	0	0	0	0	0	0	0	0	0	0	0	0	0
9900143	4	2	1	0	0	0	0		0	0	0	0	0	0	0	0	0	0	0	0	0	0	0	0	0	1	1	0	0	0	0	0	0	0	0	1	0	0	0	0	0	0	0	0	0	0	0	0	0
9900144	4	2	0	0	1	0	0		0	0	0	0	0	0	0	1	0	0	0	0	0	0	0	0	0	0	0	1	1	0	0	0	0	0	0	1	0	0	0	0	0	0	0	0	0	0	0	0	0
9900145	4	2	0	0	0	0	1		0	0	0	0	0	0	0	0	0	0	0	0	0	0	0	0	0	1	1	0	0	0	0	0	0	0	0	0	1	0	0	0	0	0	0	0	0	0	0	0	0
9900146	4	2	1	0	0	0	0		0	1	0	0	0	1	0	1	0	0	0	0	1	0	0	0	0	0	0	1	1	0	1	0	0	1	0	0	0	0	0	0	0	0	0	0	0	0	0	0	0
9900147	4	2	0	0	0	0	1		0	0	0	0	0	0	0	0	0	0	0	0	0	0	0	0	0	1	0	0	0	0	0	0	0	0	0	0	1	0	0	0	0	0	0	0	0	0	0	0	0
9900148	4	2	0	0	1	0	0		0	0	0	0	0	0	0	0	0	0	0	1	0	0	0	0	0	0	0	0	0	0	0	1	0	0	0	0	0	0	0	0	0	0	0	0	0	0	0	0	0
9900149	4	2	0	0	1	0	1		0	0	0	0	0	0	0	0	0	0	0	0	0	0	0	0	0	1	1	0	0	0	0	0	0	0	0	0	1	0	0	0	0	0	0	0	0	0	0	0	0
9900150	4	2	0	0	0	0	1		0	0	0	1	0	0	0	0	0	0	0	0	0	0	0	0	0	0	0	1	0	0	1	0	0	1	0	0	0	0	1	0	0	0	0	0	0	0	0	0	0
9900151	4	2	0	1	1	0	0		0	1	0	1	0	0	0	1	0	0	0	0	0	0	0	0	0	0	0	1	1	0	0	0	0	1	0	1	0	1	1	0	0	0	0	0	0	0	0	0	1
9900152	4	2	1	0	0	0	0		0	0	0	1	1	0	0	1	1	0	0	1	0	0	0	0	0	0	0	1	1	0	1	0	0	1	0	0	0	0	0	0	0	0	0	0	0	0	0	0	0
9900153	4	2	0	0	0	0	1		1	0	0	0	0	0	0	0	0	1	0	0	0	0	0	0	0	0	0	1	1	0	0	0	0	0	0	0	0	0	0	0	0	0	0	0	0	0	0	0	0
9900154	4	2	0	1	0	0	0		0	0	0	0	0	0	0	0	1	0	0	0	0	0	0	0	0	0	0	0	0	0	0	1	0	0	0	0	0	0	1	0	0	0	0	0	0	0	0	0	0
9900155	4	2	0	0	1	0	0		0	0	0	1	1	0	0	0	1	0	0	0	0	0	0	0	0	0	0	1	1	0	0	0	0	0	0	0	0	0	0	0	0	0	0	0	0	0	0	0	0
9900156	4	2	1	0	0	0	0		0	0	0	0	1	0	0	1	0	0	0	1	0	0	0	0	0	0	0	1	1	0	0	0	0	0	0	0	0	1	0	0	0	0	0	0	0	0	0	0	0
9900157	4	2	0	0	0	0	1		1	0	0	0	0	0	0	0	0	0	0	0	0	0	0	0	0	0	0	1	1	0	0	0	0	0	0	0	0	0	0	0	0	0	0	0	0	0	0	0	0
9900158	4	2	0	1	0	0	0		1	0	0	1	0	0	1	0	0	0	0	0	0	0	0	0	0	0	0	1	1	0	0	0	0	1	0	0	0	0	0	0	0	0	0	0	0	0	0	0	0
9900159	4	2	0	0	0	0	1		0	0	0	0	0	1	0	0	0	0	0	0	0	0	0	0	0	0	0	0	1	0	0	0	0	0	0	0	0	0	1	0	0	0	0	0	0	0	0	0	0
9900160	4	2	0	0	0	0	1		0	0	0	0	0	0	0	0	0	0	0	0	0	0	0	0	0	0	0	1	1	0	0	0	0	0	0	0	0	0	0	0	0	0	0	0	0	0	0	0	0
9900161	4	2	1	0	0	0	0		1	0	0	0	0	0	0	0	0	0	0	0	0	0	0	0	0	0	0	0	1	0	0	0	0	0	0	0	0	0	0	0	0	0	0	0	0	0	0	0	0
9900162	4	2	0	0	0	0	1		0	0	0	0	0	1	0	0	0	0	0	0	0	0	0	0	0	0	0	1	1	0	0	0	0	0	0	0	0	0	0	0	0	0	0	0	0	0	0	0	0
9900163	4	2	0	0	0	0	1		0	0	0	0	0	0	0	0	0	0	0	1	0	0	0	0	0	0	0	0	0	1	0	0	0	0	0	0	0	0	0	0	0	0	0	0	0	0	0	0	0
9900164	4	2	0	0	1	0	0		0	0	0	0	0	0	0	0	0	0	0	0	0	0	0	0	0	1	0	0	0	0	0	0	0	0	0	0	1	0	0	0	0	0	0	0	0	0	0	0	0
9900165	4	2	1	1	0	0	0		0	0	0	0	0	0	0	0	0	0	0	1	0	0	0	0	0	0	0	1	0	0	0	0	0	0	0	0	0	0	0	0	0	0	0	0	0	0	0	0	1
9900166	4	2	0	0	0	0	1		0	0	0	0	0	0	0	0	0	0	0	1	0	0	0	0	0	0	0	0	1	0	0	0	0	0	0	0	0	0	0	0	0	0	0	0	0	0	0	0	0
9900167	4	2	1	1	0	0	0		0	0	0	0	0	0	0	1	0	0	0	0	0	0	0	0	0	0	0	1	1	0	0	1	0	0	0	0	0	0	0	0	0	0	0	0	0	0	0	0	0
9900168	4	2	1	1	0	0	0		0	0	0	0	0	1	0	0	0	0	0	0	0	0	0	0	0	0	0	1	1	0	0	0	0	0	0	0	0	0	0	0	0	0	0	0	0	0	0	0	0
9900169	4	2	1	0	0	0	0		1	0	0	0	0	0	0	0	1	0	0	0	0	0	0	0	0	0	0	1	1	0	0	1	1	1	0	0	0	1	1	0	0	0	0	0	0	0	1	0	0
9900170	4	2	1	0	0	0	0		1	0	0	0	0	0	0	0	1	0	0	0	0	0	0	0	0	0	0	0	1	0	1	1	0	1	1	0	0	0	0	0	0	0	0	0	0	0	0	0	0
9900171	4	2	0	1	0	0	0		0	0	0	0	0	0	1	0	0	0	0	0	0	0	0	0	0	0	0	0	1	1	0	0	0	0	0	0	0	0	0	0	0	0	0	0	0	0	0	0	0
9900172	4	2	0	0	0	0	1		0	0	0	0	0	0	0	0	0	0	0	1	0	0	0	0	0	0	0	0	1	0	0	0	0	0	0	0	0	0	0	0	0	0	0	0	0	0	0	0	0
9900173	4	2	1	1	0	0	0		0	0	0	0	0	0	0	0	0	0	0	1	0	0	0	0	0	0	0	0	0	0	0	1	0	0	0	0	0	0	0	0	0	0	0	0	0	0	0	0	0
9900174	4	2	0	0	0	0	1		0	0	0	0	0	0	1	0	0	0	0	0	0	0	0	0	0	0	0	1	1	1	1	1	1	1	1	1	0	0	0	0	0	0	0	0	0	0	0	0	0
9900175	4	2	0	1	0	0	0		1	0	0	0	0	0	0	0	0	0	0	0	0	0	0	0	0	0	0	0	1	0	1	1	0	1	0	0	0	0	0	0	0	0	0	0	0	0	0	0	0
9900176	4	2	0	0	0	0	1		0	0	0	0	0	0	0	0	0	0	0	0	0	0	0	0	0	1	0	0	0	0	0	0	0	0	0	0	1	0	0	0	0	0	0	0	0	0	0	0	0
9900177	4	2	0	0	0	0	1		0	0	0	0	0	0	0	0	0	0	0	0	1	0	0	0	0	0	0	1	1	1	1	1	0	1	1	0	0	0	0	0	0	0	0	0	0	0	0	0	0
9900178	4	2	0	0	0	0	1		0	0	0	0	0	0	0	1	0	0	0	0	0	0	0	0	0	0	0	1	1	0	0	1	0	1	1	0	0	1	1	0	0	0	0	0	0	0	0	0	1
9900179	4	2	0	0	0	0	1		0	0	0	0	0	0	0	0	1	0	0	0	0	0	0	0	0	0	0	0	0	0	0	0	0	0	1	0	0	0	1	0	0	0	0	0	0	0	0	0	0
9900180	4	2	1	1	1	1	0		0	0	0	0	0	1	0	0	0	0	0	0	0	0	0	0	0	0	0	1	1	0	0	0	0	0	0	0	0	0	0	0	0	0	0	0	0	0	0	0	0
9900181	4	2	0	0	0	0	1		0	0	0	0	0	0	0	0	0	0	0	0	0	0	0	0	0	1	0	0	0	1	0	0	0	0	0	0	0	0	0	0	0	0	0	0	0	0	0	0	0
9900182	4	2	1	0	0	0	0		1	0	0	0	0	0	0	0	0	0	0	0	0	0	0	0	0	0	0	1	0	0	0	0	0	1	0	0	0	0	0	0	0	0	0	0	0	0	0	0	0
9900183	4	2	0	0	0	0	1		0	1	0	0	0	1	0	1	1	0	0	0	1	0	0	0	0	0	0	1	1	1	0	1	0	1	0	0	0	0	0	0	0	0	0	0	0	0	0	0	0
9900184	4	2	0	0	0	0	1		1	0	0	0	0	0	0	0	0	1	0	0	0	0	0	0	0	0	0	1	1	1	1	0	0	0	0	0	0	0	0	0	0	0	0	0	0	0	0	0	0
9900185	4	2	1	0	0	0	0		0	0	0	0	1	0	0	0	0	0	0	0	0	0	0	0	0	0	0	1	1	0	1	1	0	0	0	0	0	0	1	0	0	0	0	0	0	0	0	0	0
9900186	4	2	0	0	0	0	1		0	0	0	0	0	0	0	0	0	1	0	0	0	0	0	0	0	0	0	1	1	0	0	0	0	1	0	0	0	0	0	0	0	0	0	0	0	0	0	0	0
9900187	4	2	0	1	0	0	1		1	0	0	0	0	0	0	0	0	0	0	0	0	0	0	0	0	0	0	0	1	0	0	1	0	1	0	0	0	0	0	0	0	0	0	0	0	0	0	0	0
9900188	4	2	0	0	1	0	0		0	0	0	0	1	0	0	0	0	0	0	1	0	0	0	0	0	0	0	0	0	0	0	0	1	0	0	0	0	0	0	0	0	0	0	0	0	0	0	0	0
9900189	4	2	0	0	0	0	1		0	0	0	0	0	0	0	0	0	0	1	0	0	0	0	0	0	0	0	0	1	1	0	0	0	0	0	0	0	0	0	0	0	0	0	0	0	0	0	0	0
9900190	4	3	0	0	1	0	0		1	1	1	1	1	1	1	1	1	1	1	1	1	0	0	0	0	0	0	1	1	1	1	1	0	1	1	0	0	0	0	0	0	0	0	0	0	0	0	0	0
9900191	4	3	1	1	1	0	0		0	0	0	0	0	1	0	0	0	0	0	0	0	0	0	0	0	0	0	0	0	0	1	1	0	0	0	0	0	0	0	0	0	0	0	0	0	0	0	0	0
9900192	4	2	1	0	0	0	0		0	0	0	0	0	0	0	0	1	0	0	0	0	0	0	0	0	0	0	0	0	0	1	1	0	1	0	0	0	0	1	0	0	0	0	0	0	0	0	0	0
9900193	4	2	0	0	1	0	0		1	0	0	0	0	0	0	0	0	0	0	0	0	0	0	0	0	0	0	1	0	0	0	0	0	0	0	0	0	0	0	0	0	0	0	0	0	0	0	0	0
9900194	4	2	0	0	1	0	0		0	0	0	0	0	0	0	0	1	0	0	0	0	0	0	0	0	0	0	0	1	0	1	0	0	0	0	1	0	0	0	0	0	0	0	0	0	0	0	0	0
9900195	4	2	0	0	0	0	1		1	0	0	1	1	0	0	1	1	1	0	0	0	0	0	0	0	0	0	1	1	0	0	0	0	0	0	0	0	0	0	0	0	0	0	0	0	0	0	0	0
9900196	4	2	0	0	0	0	1		0	0	0	0	0	0	0	0	1	0	0	0	0	0	0	0	0	0	0	0	1	0	1	0	0	1	0	0	0	0	0	0	0	0	0	0	0	0	0	0	0
9900197	4	2	0	0	1	0	1		0	0	0	0	0	0	0	0	1	0	0	0	0	0	0	0	0	0	0	1	0	0	0	0	0	1	0	0	0	0	0	0	0	0	0	0	0	0	0	0	0
9900198	4	2	1	0	1	0	1		1	0	0	0	0	0	0	0	0	0	0	0	0	0	0	0	0	0	0	1	1	0	0	0	0	0	0	0	0	0	0	0	0	0	0	0	0	0	0	0	0
9900199	4	2	1	0	0	0	0		0	1	0	0	0	0	0	0	0	0	0	0	0	0	0	0	0	0	0	0	1	0	0	0	0	0	0	0	0	0	0	0	0	0	0	0	0	0	0	0	0
9900200	4	2	1	0	0	0	0		1	0	0	0	0	0	0	1	1	0	0	0	0	0	0	0	0	0	0	1	1	0	0	0	0	1	0	0	0	0	0	0	0	0	0	0	0	0	0	0	0
9900201	4	2	1	1	1	0	0		0	0	0	0	1	0	0	0	0	0	0	1	0	0	0	0	0	0	0	1	1	1	1	1	0	1	0	0	0	0	0	0	0	0	0	0	0	0	0	0	0
9900202	4	2	0	0	0	0	1		1	0	0	0	0	0	0	0	0	0	0	0	0	0	0	0	0	0	0	0	1	0	0	0	0	0	0	0	0	0	0	0	0	0	0	0	0	0	0	0	0
9900203	4	2	0	0	1	0	0		0	0	0	0	0	0	0	0	1	0	0	0	0	0	0	0	0	0	0	1	1	0	0	0	0	1	0	0	0	0	1	0	0	0	0	0	0	0	0	0	0
9900204	4	2	1	0	1	0	0		0	0	0	0	0	1	0	0	0	0	0	0	0	0	0	0	0	0	0	0	1	0	0	0	0	0	0	0	0	0	0	0	0	0	0	0	0	0	0	0	0
9900205	4	2	0	0	0	0	1		0	0	0	0	0	0	0	0	0	0	0	0	0	0	0	0	0	1	0	0	0	0	0	0	0	0	0	0	1	0	0	0	0	0	0	0	0	0	0	0	0
9900206	4	2	0	0	0	0	1		0	0	0	0	0	0	0	0	0	0	0	0	0	0	0	0	0	1	1	0	0	0	0	0	0	0	0	0	1	0	0	0	0	0	0	0	0	0	0	0	0
9900207	4	2	0	0	0	0	1		0	0	0	0	0	0	0	0	0	0	0	0	0	0	0	0	0	1	1	0	0	0	0	0	0	0	0	0	1	0	0	0	0	0	0	0	0	0	0	0	0
9900208	4	2	0	0	1	0	0		0	0	0	0	1	0	0	0	0	0	0	0	0	0	0	0	0	0	0	0	0	0	0	1	0	0	1	0	0	0	1	0	0	0	0	0	0	0	0	0	0
9900209	4	2	0	0	1	0	0		0	0	0	0	0	0	0	0	0	0	0	0	0	0	0	0	0	0	0	0	0	0	0	0	0	1	0	0	0	0	0	0	0	0	0	0	0	0	0	0	0
9900210	4	2	0	0	1	0	1		0	0	0	0	0	1	0	0	0	0	0	0	0	0	0	0	0	0	0	1	1	0	0	0	0	0	0	0	0	0	0	0	0	0	0	0	0	0	0	0	0
9900211	4	2	1	0	0	0	0		1	0	0	0	0	0	0	0	0	1	0	0	0	0	0	0	0	0	0	1	1	0	1	1	0	0	0	1	0	0	0	0	0	0	0	0	0	0	0	0	0
9900212	4	3	1	1	1	0	0		1	0	0	0	0	0	0	0	0	0	0	0	0	0	0	0	0	0	0	0	1	0	0	0	0	0	0	0	0	0	0	0	0	0	0	0	0	0	0	0	0
9900213	5	2	1	0	0	0	0		0	0	0	0	0	0	0	1	0	0	0	0	0	0	0	0	0	0	0	1	0	0	1	0	0	0	0	0	0	1	1	0	0	0	0	0	0	0	0	0	1
9900214	5	2	0	0	0	1	0		0	0	0	0	0	0	0	0	1	0	0	0	0	0	0	0	0	0	0	1	1	0	0	0	0	0	0	0	0	0	0	0	0	0	0	0	0	0	0	0	0
9900215	5	2	0	0	0	0	1		1	0	0	0	0	0	0	0	0	0	0	0	0	0	0	0	0	0	0	0	0	0	0	0	0	0	0	0	1	0	0	0	0	0	0	0	0	0	0	0	0
9900216	5	2	0	0	1	0	0		0	0	0	0	0	0	0	0	0	0	0	0	0	0	0	0	0	1	1	0	0	0	0	0	0	0	0	0	1	0	0	0	0	0	0	0	0	0	0	0	0
9900217	5	2	0	0	1	0	0		0	0	0	0	0	0	0	1	0	0	0	0	0	0	0	0	0	0	0	1	0	1	0	0	0	0	0	0	0	0	1	0	0	0	0	0	0	0	0	0	0
9900218	5	2	0	0	0	0	1		1	0	0	0	0	0	0	0	0	0	0	0	0	0	0	0	0	0	0	1	1	0	0	0	0	1	0	0	0	0	0	0	0	0	0	0	0	0	0	0	0
9900219	1	1	1	0	0	0	0		0	0	1	0	0	0	0	0	0	0	0	0	1	0	0	0	0	0	0	1	1	1	0	0	0	0	1	0	0	0	0	0	1	1	0	0	1	0	1	0	0
9900220	1	1	0	0	1	0	0		0	0	0	0	0	0	0	0	0	0	0	1	0	0	0	1	0	0	0	1	1	0	1	0	0	0	0	1	0	0	1	0	0	0	0	0	0	0	1	1	1
9900221	1	1	1	0	0	0	0		1	0	1	1	1	0	1	0	1	1	0	0	0	0	0	0	0	0	0	1	1	1	1	0	0	1	0	0	0	0	1	0	0	0	0	0	1	0	0	0	0
9900222	1	1	1	1	0	0	0		0	0	0	1	0	0	0	0	0	0	0	0	0	0	0	0	0	0	0	1	0	0	0	0	0	0	1	0	0	0	0	0	0	0	0	0	1	0	0	0	0
9900223	1	1	1	0	0	0	0		0	0	0	0	0	0	0	0	0	0	0	1	0	0	0	0	0	0	0	0	1	1	0	0	0	0	0	0	0	0	0	0	0	0	0	0	1	0	1	0	0
9900224	1	1	1	0	1	0	0		0	0	0	0	0	0	0	0	0	1	0	0	0	0	0	0	0	0	0	0	0	1	0	0	0	0	0	0	0	0	0	0	0	0	0	0	0	0	0	0	0
9900225	1	1	1	0	0	0	0		1	1	0	0	0	0	0	0	0	0	0	0	0	0	0	0	0	0	0	1	1	1	0	0	0	0	0	0	0	0	0	0	1	0	0	0	1	0	1	0	0
9900226	1	1	1	0	1	0	0		1	1	0	0	0	0	0	0	0	0	0	0	0	0	0	0	0	0	0	0	1	0	0	0	1	1	0	0	0	0	0	0	0	0	0	0	1	0	0	1	0
9900227	2	1	1	0	0	0	0		0	0	0	0	0	0	0	1	1	0	0	0	0	0	0	0	0	0	0	1	1	1	1	0	1	1	0	0	0	0	0	0	0	1	0	0	1	0	0	0	0
9900228	2	1	1	0	0	0	0		0	1	1	0	0	1	0	0	0	1	1	0	1	0	0	0	1	0	0	1	1	1	1	0	1	0	0	1	0	0	0	0	0	1	0	0	1	0	1	0	1
9900229	2	1	1	0	0	0	0		0	0	1	0	0	0	0	0	0	1	0	0	0	0	0	0	0	0	0	1	1	0	1	0	0	0	0	0	0	1	0	0	0	0	0	0	0	0	0	0	0
9900230	4	2	1	0	0	0	1		0	1	0	0	0	0	0	1	0	0	0	0	0	0	0	0	0	0	0	1	1	1	1	1	0	0	0	0	0	0	1	0	0	0	0	0	1	0	0	0	1
9900231	4	2	1	1	0	0	0		0	0	0	0	0	0	0	0	0	1	0	0	0	0	0	0	0	0	0	1	0	1	0	0	0	0	0	0	0	0	0	0	0	0	0	0	0	0	0	0	0
9900232	4	2	0	0	0	0	1		0	1	0	0	0	0	0	0	0	0	0	0	0	0	0	0	0	0	0	0	1	0	0	0	0	0	0	0	1	0	0	0	0	0	0	0	0	0	0	0	0
9900233	4	2	1	0	1	0	0		0	0	0	0	0	0	0	0	0	0	0	0	0	0	0	0	1	1	1	0	0	1	1	0	0	0	1	0	1	0	0	0	0	0	0	0	0	0	0	0	0
9900234	4	2	1	0	0	0	0		0	0	0	0	0	0	0	0	0	0	1	0	0	0	0	0	0	0	0	1	1	1	0	1	0	1	1	0	0	0	0	0	0	0	0	0	0	0	0	0	0
9900235	4	2	0	0	1	0	1		0	0	0	0	0	0	0	0	1	0	0	0	0	0	0	0	0	0	0	0	0	0	0	0	0	0	1	0	1	0	0	0	0	0	0	0	0	0	0	0	0
9900236	4	4	0	0	0	0	0		0	0	0	0	0	0	0	0	0	0	0	0	0	0	0	0	0	0	0	0	0	0	0	0	0	0	0	0	0	0	0	0	0	0	0	0	0	0	0	0	0
9900237	4	2	1	0	1	1	0		1	0	0	0	0	0	0	0	0	0	1	0	0	0	0	0	0	0	0	1	1	0	0	1	0	0	1	0	0	0	0	0	0	0	0	0	0	0	0	0	0
9900238	4	4	0	0	0	0	0		0	0	0	0	0	0	0	0	0	0	0	0	0	0	0	0	0	0	0	0	0	0	0	0	0	0	0	0	0	0	0	0	0	0	0	0	0	0	0	0	0
9900239	4	2	1	0	0	0	0		1	0	0	0	0	0	0	0	0	1	0	0	0	0	0	0	0	0	0	0	0	1	0	1	0	0	1	0	0	0	0	0	0	0	0	0	0	0	0	0	0
9900240	4	2	1	0	1	0	0		1	0	0	0	0	0	0	0	0	1	0	0	0	0	0	0	0	0	0	1	1	0	0	0	1	0	1	0	0	0	0	0	0	0	0	0	0	0	0	0	0
9900241	5	2	0	0	1	0	0		0	0	0	0	0	0	0	0	0	0	0	0	0	0	0	0	0	1	1	0	0	0	0	0	0	0	1	0	0	0	1	0	0	0	0	0	0	0	0	0	0
9900242	1	1	1	0	1	0	0	1																				1	1	1	1	1	1	1	1	1	0	1	0	0	0	1	1	1	1	0	1	0	0
9900243	1	1	1	1	1	0	0	1																				0	0	0	1	0	0	0	0	0	0	0	0	0	0	1	0	0	0	0	0	0	0
9900244	1	1	1	0	0	0	0	1																				1	0	0	0	0	0	0	0	0	0	0	0	0	0	1	0	0	0	0	0	0	0
9900245	1	1	0	0	1	0	0	1																				1	0	0	0	0	0	0	0	1	0	0	0	0	0	1	0	0	0	0	0	0	0
9900246	3	1	1	0	0	0	0	1																				1	0	0	0	0	0	0	0	0	0	0	0	0	0	1	0	0	0	0	0	0	0
9900247	5	2	0	0	1	0	0	1																				0	1	0	0	0	0	0	0	0	0	0	0	0	0	0	0	0	0	0	0	0	0
9900248	1	1	1	0	0	0	0	2																				0	1	1	0	0	1	0	0	0	0	0	0	0	0	0	1	0	1	0	1	0	0
9900249	1	1	0	0	0	0	0	2																				1	1	0	0	1	0	0	0	0	0	0	0	0	0	0	0	0	0	0	1	0	0
9900250	1	1	1	0	1	0	0	2																				0	0	0	1	0	1	0	0	0	0	0	1	0	0	1	0	1	1	0	1	0	0
9900251	1	1	1	0	0	0	0	2																				0	0	0	0	0	1	0	0	0	0	0	0	0	0	0	0	0	0	0	0	0	1
9900252	1	1	1	0	1	0	0	2																				1	1	1	1	1	1	1	1	1	0	1	1	1	0	1	0	0	1	0	1	0	1
9900253	1	1	1	0	1	0	0	2																				1	1	1	1	1	1	1	1	1	1	1	1	0	0	0	1	1	1	0	1	0	1
9900254	1	1	1	0	0	0	0	2																				1	1	1	1	0	1	0	0	1	0	0	0	0	0	1	0	1	1	0	1	0	0
9900255	1	1	0	0	0	0	0	2																				0	1	0	0	0	0	0	0	0	0	0	0	0	0	0	0	0	1	0	0	0	0
9900256	2	1	0	0	0	0	0	2																				0	0	0	0	0	1	0	0	0	0	0	0	0	0	1	0	1	1	0	0	1	0
9900257	4	2	1	0	1	0	0	2																				1	1	0	0	1	0	1	0	1	0	0	0	0	0	0	0	0	0	0	0	0	0
9900258	4	2	0	0	0	0	1	2																				1	1	0	0	0	0	0	0	0	0	0	1	0	0	0	0	0	0	0	0	0	0
9900259	4	2	0	1	0	0	0	2																				1	1	0	1	0	1	1	0	0	0	0	0	0	0	0	0	0	0	0	0	0	0
9900260	4	2	0	0	0	0	0	2																				1	1	0	1	0	1	1	0	0	0	0	0	0	0	0	0	0	0	0	0	0	0
9900261	5	2	0	0	0	0	0	2																				0	0	0	0	0	0	0	0	1	0	0	0	0	0	0	0	0	0	0	0	0	0
9900262	1	1	1	0	1	0	1	3																				1	0	0	0	0	0	0	0	0	0	0	0	0	0	0	0	0	1	0	0	0	0
9900263	1	1	1	0	0	0	0	4																				1	1	1	1	0	1	0	0	1	0	0	0	0	0	1	0	1	1	0	1	0	0
9900264	1	1	0	0	0	0	0	4																				0	1	0	1	0	0	0	0	0	0	0	0	0	0	0	1	0	1	0	1	0	1
9900265	1	1	1	0	1	0	0	4																				1	1	1	1	0	0	0	0	0	0	1	0	0	0	1	0	0	1	0	1	0	0
9900266	1	1	0	0	1	0	0	4																				0	0	0	1	0	0	0	0	0	0	0	1	0	0	1	0	0	0	0	0	0	0
9900267	2	1	0	0	0	0	0	4																				0	0	0	1	0	1	0	0	1	0	0	1	0	0	1	0	0	1	0	0	0	0
9900268	4	2	1	0	0	0	0	4																				0	1	0	0	0	1	0	0	0	0	0	0	0	0	0	0	0	0	0	0	0	0
9900269	4	2	0	0	0	0	1	5																				0	0	0	0	0	0	0	0	1	0	0	0	0	0	0	0	0	0	0	0	0	0
9900270	1	1	1	0	0	0	0	6																				0	1	0	0	0	0	0	0	0	0	0	1	0	0	0	0	0	1	0	1	0	0
9900271	1	1	0	0	1	0	0	6																				0	1	0	0	0	0	0	0	0	0	0	0	0	0	0	0	0	0	0	0	1	0
9900272	1	1	1	0	0	0	0	6																				0	0	0	0	0	0	0	0	0	1	0	0	0	0	0	0	0	1	0	0	0	0
9900273	1	1	1	0	0	1	0	6																				0	1	0	1	0	1	0	0	0	0	0	0	0	0	0	0	0	0	0	0	0	0
9900274	1	1	1	0	1	0	0	6																				1	1	1	1	0	1	0	0	1	0	0	0	0	0	1	0	1	1	0	1	0	0
9900275	1	1	0	0	0	0	0	6																				0	1	0	1	0	1	0	0	1	0	0	0	0	0	0	0	0	0	0	0	0	0
9900276	3	1	1	0	0	0	0	6																				1	0	0	1	0	1	0	0	0	0	0	0	1	0	1	0	1	1	0	0	0	0
9900277	4	2	0	0	1	0	0	6																				1	1	0	1	0	1	0	0	0	0	0	0	0	0	0	0	0	0	0	0	0	0
9900278	4	2	0	0	0	0	0	6																				0	1	0	0	0	0	0	1	0	0	0	1	0	0	0	0	0	0	0	0	0	0
9900279	4	2	0	0	0	0	1	6																				0	1	0	0	0	0	0	0	0	0	0	1	0	0	0	0	0	0	0	0	0	0
9900280	4	2	0	1	0	0	0	6																				0	1	1	1	0	0	0	0	0	0	1	1	0	0	0	0	0	0	0	0	0	0
9900281	5	2	0	0	1	0	1	6																				0	0	1	0	0	0	0	0	0	0	0	0	0	0	0	0	0	0	0	0	0	0
9900282	5	2	1	0	1	1	0	7																				0	1	0	1	0	0	0	0	0	0	0	0	0	0	0	0	0	0	0	0	0	0
9900283	1	1	1	0	0	0	0	8																				1	1	0	1	0	0	1	0	1	0	1	0	0	0	1	0	0	0	0	0	0	0
9900284	4	2	0	0	0	0	0	8																				1	1	0	0	0	0	1	0	0	0	0	0	0	0	0	0	0	0	0	0	0	0
9900285	4	2	0	1	1	0	0	8																				0	1	0	0	0	0	0	0	0	0	0	1	0	0	0	0	0	0	0	0	0	0
9900286	1	1	1	0	0	0	0	9																				0	1	0	1	0	0	0	0	0	0	0	0	0	0	0	0	0	1	0	0	0	0
9900287	4	2	0	0	0	0	1	9																				1	1	0	0	0	0	0	0	1	0	0	0	0	0	0	0	0	0	0	0	0	0
9900288	4	2	0	0	0	0	0	9																				0	0	0	0	0	0	0	0	1	0	0	0	0	0	0	0	0	0	0	0	0	0
9900289	4	2	1	0	0	0	0	9																				0	0	0	1	1	0	0	0	1	0	0	0	0	0	0	0	0	0	0	0	0	0
9900290	5	2	0	0	1	0	0	9																				0	0	1	0	0	0	0	0	0	0	0	0	0	0	0	0	0	0	0	0	0	0
9900291	1	1	1	0	1	0	0	10																				0	1	0	0	0	0	0	0	0	0	0	0	0	0	1	0	0	0	0	0	0	0
9900292	1	1	0	0	1	1	0	11																				0	1	0	1	0	0	0	0	1	0	1	0	0	0	0	0	0	0	0	0	0	0
9900293	1	1	0	0	0	0	1	11																				1	1	1	1	0	0	0	0	1	0	0	0	0	0	1	0	0	1	0	0	0	0
9900294	2	1	0	0	0	0	0	11																				0	0	0	1	0	0	0	0	0	0	0	0	0	0	1	0	0	0	0	0	0	0
9900295	4	2	0	0	0	0	1	11																				0	1	0	0	0	0	0	0	0	0	0	0	0	0	0	0	0	0	0	0	0	0
9900296	4	2	0	0	0	0	0	11																				0	1	0	1	1	1	1	0	0	0	0	0	0	0	0	0	0	0	0	0	0	0
9900297	4	2	0	0	0	0	0	12																				0	0	0	0	1	1	1	1	0	0	0	0	0	0	0	0	0	0	0	0	0	0
9900298	1	1	1	0	0	0	0	13																				1	1	1	1	0	1	0	0	1	0	1	1	0	0	0	0	1	1	0	0	0	0
9900299	3	1	1	0	1	0	0	13																				0	1	0	1	0	0	0	0	1	0	1	0	0	0	1	0	1	1	0	0	0	0
9900300	5	2	0	0	1	0	1	13																				0	1	1	1	1	0	0	0	1	0	0	0	0	0	0	0	0	0	0	1	0	0
9900301	1	1	1	0	1	0	0	14																				1	1	0	1	0	0	0	0	0	0	0	0	0	0	1	0	0	1	0	1	0	0
9900302	1	1	1	0	1	0	0	14																				0	1	0	0	0	0	0	0	0	0	0	0	0	0	0	0	0	1	0	1	0	0
9900303	1	1	1	0	1	0	0	15																				0	0	1	0	0	0	0	0	0	0	0	1	1	0	1	0	0	0	0	1	0	0
9900304	4	2	0	0	1	0	0	15																				0	0	0	0	0	0	0	0	0	1	0	0	0	0	0	0	0	0	0	0	0	0
9900305	4	2	1	0	0	0	0	15																				0	1	1	0	1	0	0	0	0	0	0	0	0	0	0	0	0	0	0	0	0	0
9900306	4	2	1	0	0	0	0	15																				0	0	0	0	0	1	0	0	0	0	0	0	0	0	0	0	0	0	0	0	0	0
9900307	4	2	0	0	0	0	0	15																				1	0	0	0	1	0	0	0	0	0	0	0	0	0	0	0	0	0	0	0	0	0
9900308	4	2	1	0	0	0	0	15																				1	0	0	0	0	0	0	0	0	0	0	0	0	0	0	0	0	0	0	0	0	0
9900309	4	2	0	0	0	0	1	15																				1	0	0	0	1	0	0	0	0	0	0	0	0	0	0	0	0	0	0	0	0	0
9900310	5	2	0	0	0	0	0	15																				0	0	0	0	1	0	0	0	0	0	0	0	0	0	0	0	0	0	0	0	0	0
9900311	1	1	0	0	0	0	0	16																				1	1	0	1	0	1	0	0	0	0	0	0	0	0	1	0	0	1	0	1	0	0
9900312	1	1	0	0	0	0	1	16																				1	1	0	1	0	1	1	0	1	0	0	1	1	0	1	1	0	1	0	1	1	0
9900313	1	1	1	0	0	0	0	16																				1	1	0	1	0	0	0	0	1	0	0	1	0	0	0	0	1	1	0	1	0	0
9900314	4	2	1	0	1	0	0	16																				0	0	0	0	0	0	0	0	1	0	1	1	0	0	0	0	0	0	0	1	0	1
9900315	5	2	0	0	1	1	0	16																				0	0	0	1	0	0	0	0	0	0	0	0	0	0	0	0	0	0	0	0	0	1
9900316	1	1	1	0	0	0	1	17																				0	0	0	1	0	1	0	0	0	0	0	1	0	0	0	0	1	1	0	0	0	0
9900317	1	1	0	0	0	0	0	17																				0	0	0	1	0	0	0	0	0	0	0	0	0	0	1	0	0	1	0	0	0	0
9900318	1	1	1	0	0	1	0	17																				0	1	1	1	0	0	0	0	0	0	0	0	0	0	0	0	0	1	0	0	0	0
9900319	1	1	0	0	0	0	0	17																				0	0	0	1	1	1	0	0	0	0	1	1	0	0	1	0	0	1	0	1	0	0
9900320	1	1	1	0	0	0	0	17																				0	1	1	1	0	1	0	0	0	0	0	0	0	0	0	0	0	1	0	0	1	0
9900321	4	3	1	0	1	0	0	17																				0	0	0	1	1	0	0	0	1	0	0	0	0	0	0	0	0	0	0	0	0	1
9900322	4	2	0	0	0	0	0	17																				0	0	0	0	0	1	0	0	1	0	0	0	0	0	0	0	0	0	0	0	0	0
9900323	1	1	1	0	1	0	0	18																				1	1	0	0	0	1	0	0	1	0	0	1	1	0	0	0	0	1	0	0	0	0
9900324	2	1	0	0	0	0	0	18																				0	1	0	0	0	0	0	0	0	0	0	0	0	0	1	0	0	1	0	1	0	0
9900325	4	2	0	0	1	0	0	18																				0	0	1	0	0	0	0	0	1	0	0	0	0	0	0	0	0	0	0	0	0	0
9900326	1	1	1	0	0	0	1	19																				0	0	1	1	0	1	0	1	1	0	0	0	0	0	0	0	0	1	0	0	0	0
9900327	4	2	0	0	0	0	1	19																				0	0	0	0	0	0	0	0	0	1	0	0	0	0	0	0	0	0	0	0	0	0
9900328	4	2	0	0	1	0	0	19																				1	1	0	0	1	1	0	0	0	0	0	0	0	0	0	0	0	0	0	0	0	1
9900329	4	2	0	0	0	0	1	19																				0	1	0	0	0	0	0	0	0	0	0	0	0	0	0	0	0	0	0	0	0	0
9900330	4	2	0	0	0	0	0	19																				0	0	0	0	0	0	0	0	0	1	0	0	0	0	0	0	0	0	0	1	0	0
9900331	5	2	0	0	0	1	0	19																				0	0	0	0	0	0	0	0	0	1	0	0	0	0	0	0	0	0	0	0	0	0
9900332	5	2	1	0	0	0	0	19																				0	0	0	0	0	1	0	0	0	0	0	0	0	0	0	0	0	0	0	0	0	0
9900333	5	4	0	0	0	0	0																					0	0	0	0	0	0	0	0	0	0	0	0	0	0	0	0	0	0	0	0	0	0
9900334	5	2	1	0	0	1	0	1																				1	1	0	1	0	0	0	0	1	0	0	0	0	1	0	0	0	1	0	0	0	0
9900335	1	1	1	0	0	0	0	2																				1	1	1	1	0	0	0	0	0	0	0	1	0	0	0	0	0	1	0	0	0	0
9900336	1	1	1	0	0	0	0	2																				1	1	0	0	0	1	0	0	0	0	0	0	0	0	0	0	0	1	0	0	1	0
9900337	2	1	1	0	0	0	0	2																				0	0	0	1	0	0	0	0	1	0	0	1	0	1	1	0	0	1	0	0	0	0
9900338	5	2	1	0	1	0	0	2																				1	1	0	0	1	0	1	1	0	0	0	0	0	0	0	0	0	0	0	0	0	0
9900339	1	1	1	0	1	0	0	3																				1	1	0	1	0	1	1	0	1	0	0	0	0	1	1	0	0	1	0	0	0	0
9900340	2	1	1	0	0	0	0	3																				0	1	1	0	0	0	0	0	0	0	0	0	0	1	0	0	0	0	0	0	1	0
9900341	2	1	0	0	0	0	1	4																				0	1	0	1	0	1	0	0	0	0	0	0	0	1	0	0	0	1	0	1	0	0
9900342	5	2	0	0	0	0	0	5																				0	0	0	0	1	1	0	1	1	0	0	1	0	0	0	0	0	0	0	1	0	1
9900343	1	1	1	0	0	0	0	6																				0	0	1	0	0	1	0	0	0	0	0	0	0	0	0	0	0	1	0	0	0	0
9900344	2	1	0	0	0	0	0	6																				0	1	0	1	0	0	0	0	0	0	0	0	0	0	0	0	0	1	0	0	0	0
9900345	2	1	1	0	0	0	0	6																				1	1	0	0	0	0	0	0	0	0	1	0	0	0	0	0	0	0	0	0	0	0
9900346	4	2	0	0	0	0	1	6																				1	1	0	1	1	0	0	0	0	0	0	1	0	0	0	0	0	0	0	0	1	0
9900347	1	1	1	0	1	0	0	9																				0	0	1	1	0	1	0	0	0	0	0	0	0	0	0	0	0	1	0	0	0	0
9900348	3	1	0	0	0	0	0	9																				1	0	0	1	0	0	1	0	0	0	0	0	0	0	0	0	0	1	0	0	0	0
9900349	5	2	0	0	0	0	1	9																				1	1	0	0	0	0	0	0	0	0	0	0	0	0	0	0	0	0	0	0	0	0
9900350	5	2	0	0	0	0	1	10																				1	1	0	0	1	0	0	0	1	0	0	0	0	0	0	0	0	0	0	0	0	0
9900351	1	1	1	0	1	0	0	11																				0	0	0	0	0	0	1	0	0	0	0	1	0	0	0	0	0	0	0	0	1	0
9900352	1	1	1	0	0	0	0	13																				1	1	0	0	0	0	0	0	0	0	1	0	1	0	1	0	0	0	0	0	0	0
9900353	1	1	1	1	1	0	0	13																				1	1	1	1	0	1	1	1	0	0	0	0	0	0	0	0	0	1	0	1	1	0
9900354	1	1	0	0	0	0	0	1																				0	1	0	0	0	0	0	0	0	0	0	0	1	0	0	0	0	0	0	0	0	0
9900355	1	1	1	0	0	0	0	2																				0	1	0	0	0	0	0	0	1	0	0	0	0	0	0	0	0	1	0	0	0	0
9900356	1	1	1	0	0	0	0	2																				0	1	0	0	0	0	0	0	0	0	0	0	0	0	0	0	0	1	0	0	0	0
9900357	1	1	1	1	0	0	1	2																				0	1	1	1	1	1	1	0	1	0	0	0	0	0	0	0	0	1	0	0	0	0
9900358	1	1	1	1	0	0	0	2																				0	0	0	1	0	0	0	0	0	0	1	1	0	0	0	0	0	1	0	0	0	0
9900359	1	1	1	0	0	0	0	2																				0	0	0	0	0	1	0	0	0	0	0	0	0	0	1	0	0	1	0	0	0	0
9900360	3	1	1	0	0	0	0	2																				0	1	1	0	0	1	0	0	0	0	1	0	0	0	1	0	0	1	0	1	0	0
9900361	5	2	0	0	1	0	0	2																				0	0	0	0	0	0	0	0	1	0	0	0	0	0	0	0	0	0	0	0	0	0
9900362	5	2	0	0	1	1	0	2																				0	1	0	0	1	0	0	0	0	0	0	0	0	0	0	0	0	0	0	0	0	0
9900363	5	2	1	0	1	0	0	2																				0	0	0	0	0	0	0	0	0	1	0	0	0	0	0	0	0	0	0	0	0	0
9900364	1	1	1	0	0	0	0	3																				0	0	0	1	0	0	0	0	0	0	0	0	0	0	0	0	0	1	0	0	0	0
9900365	5	2	0	1	1	0	0	3																				0	0	0	0	0	1	0	0	0	0	0	0	0	0	0	0	0	0	0	0	0	0
9900366	5	2	1	0	1	0	0	3																				1	1	0	1	1	1	1	0	1	0	0	0	0	1	0	0	0	0	1	0	0	0
9900367	1	1	1	0	0	0	0	4																				0	1	0	0	0	0	0	0	0	0	0	0	0	0	0	0	0	1	0	1	0	0
9900368	1	1	1	0	0	0	0	5																				0	1	0	0	0	0	0	0	0	0	0	0	0	0	0	0	0	1	0	1	0	0
9900369	1	1	1	1	0	0	0	5																				0	1	0	0	0	0	0	0	0	0	0	0	0	0	0	0	0	0	0	0	0	0
9900370	1	1	1	0	1	0	0	5																				0	0	0	1	0	0	0	0	0	1	1	1	0	0	0	1	0	1	0	1	1	1
9900371	1	1	0	0	0	0	1	5																				0	0	0	0	0	1	0	0	0	0	0	0	0	0	0	1	0	0	0	0	0	0
9900372	4	2	1	0	0	0	0	5																				0	0	0	0	0	1	0	0	0	0	0	0	0	0	0	0	0	0	0	0	0	0
9900373	1	1	1	0	1	0	0	6																				1	1	0	1	0	0	0	0	0	0	0	0	0	0	1	0	1	1	0	1	0	0
9900374	1	1	1	1	1	0	0	6																				0	0	0	1	0	0	0	0	0	0	0	0	0	0	0	0	0	1	0	0	0	0
9900375	1	1	1	0	0	0	0	6																				1	1	1	1	0	0	1	0	0	0	1	0	1	0	1	0	1	1	0	0	0	1
9900376	1	1	1	0	0	0	0	6																				0	1	1	1	0	0	1	0	1	0	0	1	0	0	1	0	0	0	0	1	0	0
9900377	1	1	1	0	0	0	0	6																				1	1	0	0	0	0	0	0	0	0	0	0	0	0	0	0	0	0	0	0	0	1
9900378	1	1	1	0	0	0	0	7																				1	1	0	0	0	0	0	0	1	0	0	0	0	0	0	0	0	1	0	0	0	0
9900379	1	1	1	0	1	0	0	9																				1	1	1	1	0	1	0	0	0	0	0	1	0	0	0	0	0	1	0	1	1	0
9900380	5	2	1	0	0	0	0	9																				0	0	0	0	0	0	0	1	0	0	0	0	0	0	0	0	0	0	0	0	0	0
9900381	1	1	1	0	1	0	0	11																				1	1	1	1	0	1	1	1	1	0	0	0	0	0	0	0	0	1	0	1	0	0
9900382	1	1	1	0	0	0	0	11																				0	0	0	1	0	0	0	0	0	0	0	0	1	0	0	0	1	1	0	1	0	0
9900383	1	1	1	0	0	0	0	11																				1	1	1	1	0	1	0	0	1	0	1	0	0	0	0	0	0	1	0	0	0	1
9900384	5	2	1	0	1	0	0	11																				0	1	1	0	0	0	0	1	1	0	0	0	0	0	0	0	0	0	1	0	0	1
9900385	1	1	1	0	0	0	0	12																				1	1	1	1	1	1	1	1	1	0	1	1	0	0	0	1	0	1	0	1	1	1
9900386	4	2	0	0	1	0	0	12																				0	1	0	0	0	0	0	0	0	0	0	0	0	0	0	0	0	0	0	0	0	0
9900387	1	1	0	0	0	0	0	13																				0	0	1	0	0	0	0	0	0	0	0	0	0	0	0	0	0	1	0	1	0	0
9900388	1	1	1	0	1	0	0	14																				1	1	1	1	0	1	0	0	1	0	0	0	0	0	0	0	1	1	0	0	0	1
9900389	4	2	0	0	0	0	1	14																				1	1	1	1	1	1	1	1	1	0	0	1	0	0	0	0	0	0	0	0	0	0
9900390	1	1	1	0	0	0	1	18																				1	1	0	1	0	1	1	0	1	0	1	1	1	0	0	0	0	1	0	1	0	0
9900391	1	1	1	0	0	0	0	19																				1	1	1	1	0	0	0	0	0	0	0	0	0	0	0	0	0	0	0	0	0	0
9900392	1	4	0	0	0	0	0																					0	0	0	0	0	0	0	0	0	0	0	0	0	0	0	0	0	0	0	0	0	0
9900393	6	4	1	0	1	0	1																					0	0	0	0	0	0	0	0	0	0	0	0	0	0	0	0	0	0	0	0	0	0
9900394	6	4	1	0	0	0	1																					0	0	0	0	0	0	0	0	0	0	0	0	0	0	0	0	0	0	0	0	0	0
9900395	6	4	1	0	0	0	0																					0	0	0	0	0	0	0	0	0	0	0	0	0	0	0	0	0	0	0	0	0	0
9900396	1	1	1	0	1	1	0	1																				1	1	0	1	0	0	0	0	1	0	1	1	0	0	1	0	0	1	0	0	0	0
9900397	1	1	1	0	0	0	0	1																				0	1	0	1	0	0	0	0	0	0	0	0	0	0	0	0	0	0	0	0	1	0
9900398	1	1	1	0	1	0	0	1																				1	1	0	1	0	1	1	0	1	0	1	0	0	0	1	0	1	1	0	0	0	0
9900399	2	1	1	0	0	0	0	1																				0	1	0	0	0	0	0	0	0	0	1	0	1	0	1	0	0	0	0	0	0	0
9900400	2	1	0	0	0	0	1	1																				1	1	1	1	0	0	1	0	1	0	1	1	0	0	1	0	0	0	0	0	0	0
9900401	2	1	1	0	0	0	0	1																				0	1	0	0	0	0	0	0	0	0	0	0	0	1	1	0	0	0	0	0	0	0
9900402	4	2	1	0	1	0	0	1																				0	1	0	0	0	1	0	0	1	0	0	1	0	0	1	0	0	0	0	0	1	1
9900403	4	2	0	0	1	0	0	1																				0	1	0	1	1	0	0	0	0	0	0	0	0	0	0	0	0	0	0	0	0	0
9900404	5	2	0	0	1	0	0	1																				1	1	1	0	0	0	0	0	0	0	0	0	0	0	0	0	0	0	0	0	0	0
9900405	1	1	0	0	0	0	0	2																				1	1	0	1	0	1	1	1	1	0	0	0	0	0	1	0	0	1	0	0	0	0
9900406	1	1	1	0	0	0	0	2																				1	1	0	0	0	1	1	0	0	0	0	0	0	0	1	0	0	1	0	0	0	0
9900407	1	1	1	0	0	0	0	2																				1	1	1	1	0	1	0	0	1	0	0	0	0	0	1	1	1	1	0	1	0	1
9900408	1	1	1	0	1	0	0	2																				1	1	0	1	1	1	1	1	1	0	0	0	0	0	1	0	0	1	0	0	0	0
9900409	1	1	1	0	0	0	0	2																				1	1	1	1	1	0	0	0	1	0	0	0	0	0	1	0	0	1	0	0	0	0
9900410	1	1	1	0	1	0	1	2																				1	1	0	0	0	1	1	1	1	0	1	0	0	0	1	0	0	1	0	1	0	1
9900411	1	1	1	0	1	0	0	2																				1	1	0	0	0	0	0	0	0	0	0	1	0	1	1	0	0	1	0	0	0	0
9900412	1	1	1	0	1	0	0	2																				0	1	0	0	0	0	0	0	0	0	0	0	0	0	0	0	0	1	0	1	0	0
9900413	1	1	1	0	0	0	0	2																				0	0	0	1	0	0	0	0	0	0	0	0	0	0	0	0	0	0	0	0	0	1
9900414	1	1	1	0	0	0	0	2																				0	0	1	1	0	1	0	1	1	0	1	0	0	0	1	0	1	1	0	1	0	0
9900415	1	1	1	0	0	0	0	2																				1	1	0	1	0	1	1	0	1	0	1	0	0	0	1	0	0	1	0	1	1	1
9900416	1	1	1	0	1	0	0	2																				1	1	1	1	1	1	1	1	1	0	0	1	0	0	0	0	0	1	0	1	0	0
9900417	1	1	1	0	0	0	0	2																				0	1	0	0	0	0	0	0	0	0	1	1	0	0	0	0	0	0	0	0	0	0
9900418	2	1	0	0	0	0	0	2																				1	1	1	1	0	1	1	1	1	0	0	0	0	0	1	1	0	1	0	0	0	0
9900419	3	1	0	0	0	0	1	2																				0	0	1	1	0	0	0	0	0	0	1	1	1	1	1	0	0	0	0	0	0	0
9900420	4	2	0	0	0	0	1	2																				1	1	0	0	0	0	1	0	0	0	0	0	0	0	0	0	0	0	0	1	0	0
9900421	4	2	0	0	0	0	1	2																				1	1	0	0	0	0	1	0	0	0	0	0	0	0	0	0	0	0	0	0	0	0
9900422	4	2	1	0	0	0	0	2																				0	1	0	0	0	0	0	0	0	0	0	0	0	0	0	0	0	0	0	0	0	0
9900423	4	3	1	0	1	0	0	2																				1	1	0	0	1	1	1	1	1	0	0	0	0	0	0	0	0	1	1	1	1	0
9900424	4	2	1	0	0	0	0	2																				0	0	0	0	0	0	0	0	0	1	0	0	0	0	0	1	0	1	0	0	0	1
9900425	4	2	1	0	0	0	0	2																				0	0	0	0	1	0	0	0	1	0	0	0	0	0	0	0	0	0	0	0	0	0
9900426	4	2	0	0	1	0	0	2																				1	0	0	1	0	0	0	0	0	0	0	0	0	0	0	0	0	0	0	0	0	0
9900427	4	2	0	0	0	0	0	2																				1	0	0	0	0	0	1	0	0	0	0	0	0	0	0	0	0	0	0	0	0	0
9900428	4	2	0	0	0	0	0	2																				1	1	1	1	1	1	1	1	1	0	0	0	0	0	0	0	0	0	0	0	0	0
9900429	5	2	0	0	0	0	1	2																				1	1	0	0	0	0	1	0	0	0	0	0	0	0	0	0	0	0	0	0	0	0
9900430	1	1	1	0	1	0	1	3																				0	0	0	1	0	0	0	0	0	0	0	0	0	0	0	0	0	1	0	0	0	0
9900431	1	1	1	0	1	0	1	3																				1	1	0	1	0	1	0	0	1	0	1	1	0	0	1	0	1	1	0	1	1	1
9900432	1	1	1	1	0	0	0	3																				0	1	0	1	0	1	1	0	1	0	0	0	0	0	0	0	0	1	0	1	1	0
9900433	1	1	1	0	0	0	0	3																				1	1	1	1	0	0	0	0	0	0	0	0	0	0	1	0	0	0	0	0	0	0
9900434	2	1	1	0	0	0	0	3																				0	1	0	0	0	0	0	0	0	0	0	0	0	0	1	0	0	1	0	0	0	0
9900435	4	2	1	0	1	0	0	3																				0	0	0	1	0	0	0	0	0	0	0	0	0	0	0	0	0	1	0	0	0	1
9900436	4	2	0	0	0	0	0	3																				1	1	0	0	0	1	1	0	0	0	0	0	0	0	0	0	0	0	0	0	0	0
9900437	4	2	1	0	0	0	0	3																				1	1	0	1	1	1	1	1	1	0	0	0	0	0	0	0	0	0	0	0	0	0
9900438	4	2	0	0	1	0	0	4																				1	1	0	0	1	0	1	0	1	0	0	0	0	0	0	0	0	0	0	0	0	0
9900439	4	2	0	0	0	0	0	4																				0	0	1	0	1	0	0	0	0	0	0	0	0	0	0	0	0	0	0	0	0	0
9900440	1	1	1	0	1	0	0	5																				0	0	1	1	0	0	0	0	1	0	0	0	0	0	0	1	0	1	0	1	0	0
9900441	1	1	1	0	1	1	0	5																				1	1	0	1	0	1	1	0	0	0	0	0	0	0	1	0	0	1	0	0	1	0
9900442	1	1	1	0	1	0	0	5																				0	0	0	0	0	1	0	0	0	0	0	0	0	0	0	0	0	1	0	0	0	0
9900443	4	2	0	0	1	0	0	5																				0	0	0	0	0	1	0	0	0	0	0	0	0	0	0	1	0	1	0	0	0	0
9900444	1	1	1	0	0	0	0	6																				0	1	0	1	0	0	0	0	0	0	0	0	0	0	1	0	0	1	0	0	0	0
9900445	4	2	0	0	0	0	1	6																				0	1	0	1	0	1	1	0	0	0	0	0	0	0	1	0	0	1	0	1	0	0
9900446	4	2	0	0	0	0	0	6																				0	1	1	1	1	1	0	1	0	0	0	0	0	0	0	0	0	0	0	0	0	0
9900447	4	2	0	0	0	0	0	6																				1	1	1	0	0	1	0	0	0	0	0	0	0	0	0	0	0	0	0	0	0	0
9900448	4	2	0	0	0	0	0	6																				0	1	0	0	1	0	0	0	0	0	0	0	0	0	0	0	0	0	0	0	0	0
9900449	4	2	0	0	0	0	0	6																				1	1	0	1	1	0	1	0	1	0	0	0	0	0	0	0	0	0	0	0	0	0
9900450	4	2	0	0	1	0	0	6																				0	1	0	1	0	1	0	0	1	0	0	0	0	0	0	0	0	0	0	0	0	0
9900451	5	2	0	0	1	0	0	6																				1	0	1	0	0	0	0	0	0	0	0	0	0	0	0	0	0	0	0	0	0	0
9900452	5	2	1	0	1	1	0	6																				1	1	0	1	1	1	0	1	0	0	0	0	0	0	0	0	0	0	0	0	0	1
9900453	4	2	0	0	0	0	1	7																				0	0	0	0	1	0	0	0	0	0	0	0	0	0	0	0	0	0	0	0	0	0
9900454	1	1	1	0	1	0	0	9																				1	1	1	1	1	1	1	1	1	0	1	1	0	0	1	1	1	1	0	1	0	0
9900455	1	1	1	0	0	0	0	9																				0	1	0	0	0	0	0	0	0	0	0	0	0	0	0	0	0	0	0	1	0	0
9900456	1	1	1	0	0	0	0	9																				1	1	0	1	0	1	0	0	1	0	0	0	0	0	0	0	1	1	0	0	0	1
9900457	1	1	1	0	1	1	0	9																				0	1	1	1	0	1	0	0	0	0	0	0	0	0	1	0	0	1	0	0	0	0
9900458	1	1	1	0	1	0	0	9																				1	1	0	1	0	1	1	0	0	0	0	1	0	0	1	0	0	1	0	0	0	0
9900459	1	1	1	0	1	0	0	9																				0	1	0	0	0	0	0	0	0	0	0	0	0	0	0	0	0	0	0	1	0	0
9900460	1	1	1	0	0	0	0	9																				1	1	1	1	0	1	0	0	0	0	0	0	0	0	1	0	0	1	0	0	0	0
9900461	2	1	0	0	0	0	1	9																				0	0	0	0	0	1	0	0	1	0	1	0	0	0	1	0	0	1	0	0	0	0
9900462	4	2	1	0	0	0	0	9																				0	1	1	0	0	0	0	0	0	0	0	0	0	0	0	0	0	0	0	0	0	0
9900463	4	2	0	0	1	0	0	9																				1	1	0	0	0	0	1	0	1	0	0	0	0	0	0	0	0	0	0	0	0	0
9900464	4	2	0	0	0	0	0	9																				0	1	0	1	0	0	0	0	0	0	0	0	0	0	0	0	0	0	0	0	0	0
9900465	4	2	0	0	0	0	0	9																				0	0	0	0	0	0	0	0	0	1	0	0	0	0	0	0	0	0	0	0	0	0
9900466	4	2	1	0	0	0	0	9																				1	1	1	1	1	0	1	0	0	0	0	0	0	0	0	0	0	0	0	0	0	0
9900467	4	2	0	0	1	0	0	9																				1	1	0	1	0	0	0	0	0	0	0	0	0	0	0	0	0	0	0	0	0	0
9900468	4	2	0	0	1	0	0	9																				1	1	0	0	0	1	0	0	1	0	0	0	0	0	0	0	0	1	0	0	0	0
9900469	4	2	0	0	0	0	0	9																				0	0	0	0	0	1	0	0	0	0	0	0	0	0	0	0	0	1	0	0	0	0
9900470	4	2	1	0	0	0	0	9																				1	1	0	0	0	0	0	0	0	0	1	1	0	0	0	0	0	0	0	1	0	0
9900471	4	2	1	0	0	0	0	9																				0	1	0	0	0	1	0	0	1	0	0	0	0	0	1	0	0	1	0	0	0	0
9900472	5	3	0	0	1	1	0	9																				0	0	0	1	0	0	0	0	0	0	0	0	0	0	0	0	0	0	0	0	0	0
9900473	5	2	0	0	0	0	0	9																				1	0	0	0	0	0	0	0	0	0	0	0	0	0	0	0	0	0	0	0	0	0
9900474	1	1	1	0	1	0	0	10																				1	1	1	0	1	1	0	0	0	0	1	0	1	0	1	0	0	1	0	1	0	0
9900475	1	1	1	0	0	0	0	10																				0	0	0	0	0	0	0	0	1	0	0	0	0	0	0	0	0	1	0	1	0	1
9900476	1	1	1	0	0	0	0	10																				0	0	0	0	0	0	0	0	0	1	0	0	0	0	0	0	0	1	0	1	0	1
9900477	2	1	1	0	0	0	0	10																				0	1	0	0	0	0	0	0	0	0	0	0	0	0	1	0	0	0	0	0	0	0
9900478	4	2	1	0	0	0	0	10																				0	1	0	0	0	0	0	0	0	0	0	0	0	0	0	0	0	0	0	0	0	0
9900479	1	1	0	0	0	0	0	11																				1	1	1	1	0	1	0	0	1	0	0	0	0	0	0	0	0	0	0	0	0	0
9900480	1	1	1	0	0	0	0	11																				0	0	0	0	0	0	0	0	1	0	0	0	0	0	0	0	0	1	0	0	0	1
9900481	1	1	0	0	1	0	0	11																				0	0	0	1	0	0	0	0	0	0	0	0	0	0	0	0	0	0	0	0	0	0
9900482	1	1	0	0	1	0	1	11																				1	1	0	0	0	0	0	0	0	0	0	0	0	0	0	0	0	1	0	0	0	0
9900483	2	1	0	0	1	0	0	11																				1	1	0	1	0	1	0	0	1	0	1	1	1	0	1	0	0	0	0	1	0	0
9900484	3	1	0	0	1	1	0	11																				0	1	0	0	0	0	0	0	0	0	1	0	0	0	0	0	1	0	0	1	1	1
9900485	4	3	0	0	0	0	1	11																				0	0	0	0	1	1	0	0	0	0	0	0	0	0	0	0	0	0	0	0	0	0
9900486	1	1	1	0	0	0	0	12																				0	1	0	1	1	1	1	1	0	0	0	0	0	0	0	0	0	1	0	1	1	0
9900487	2	1	1	0	0	0	0	12																				0	1	0	0	0	0	0	0	0	0	0	0	0	0	1	0	0	1	0	0	1	0
9900488	4	3	1	0	1	1	0	12																				0	0	0	1	0	0	0	0	0	0	0	0	0	0	0	0	0	0	0	0	0	1
9900489	4	2	1	0	1	0	0	12																				1	1	0	0	0	0	0	0	0	0	0	0	0	0	0	0	0	0	0	0	0	0
9900490	4	3	0	0	0	0	0	12																				1	1	1	0	1	0	1	1	1	0	0	0	0	0	0	0	0	0	0	0	0	0
9900491	4	2	0	0	0	0	0	12																				1	1	0	1	0	0	0	0	1	0	0	0	0	0	0	0	0	0	0	0	0	0
9900492	1	1	1	0	1	0	0	13																				1	0	0	1	0	1	1	0	0	0	0	0	0	0	0	0	0	1	0	1	0	0
9900493	4	2	1	0	1	0	0	13																				1	1	0	0	1	0	0	0	0	0	0	0	0	0	0	0	0	0	0	0	0	0
9900494	4	2	0	0	0	0	0	13																				0	1	0	0	0	0	0	0	0	0	0	0	0	0	0	0	0	0	0	0	0	0
9900495	4	2	0	0	0	0	0	14																				0	0	0	0	0	0	1	0	0	0	0	0	0	0	0	0	0	0	0	0	0	0
9900496	4	2	1	1	1	0	0	14																				0	0	1	0	0	0	0	0	0	0	0	0	0	0	0	0	0	0	0	0	0	0
9900497	5	2	0	0	1	0	1	14																				0	1	0	0	0	0	0	0	1	0	0	1	0	0	0	0	0	0	0	0	0	0
9900498	5	2	1	0	1	0	0	14																				0	1	1	0	1	1	1	0	1	0	1	1	0	0	0	0	0	0	0	0	0	0
9900499	1	1	1	0	0	0	0	15																				1	1	1	0	0	1	1	1	1	0	1	1	1	0	1	0	0	1	0	1	0	0
9900500	1	1	0	0	0	0	0	15																				0	1	0	0	0	0	0	0	0	0	0	0	0	0	0	0	0	0	0	1	1	1
9900501	1	1	1	1	1	1	0	15																				1	1	1	1	0	1	0	0	0	0	0	0	0	0	1	1	1	1	0	1	0	0
9900502	3	1	1	0	0	0	0	15																				1	1	0	0	0	0	0	0	1	0	0	0	0	0	1	0	1	1	1	1	1	0
9900503	3	1	0	0	1	0	0	15																				1	1	1	1	1	0	1	0	1	0	1	1	0	0	1	0	0	0	0	1	0	0
9900504	4	2	1	0	0	0	0	15																				1	0	0	0	0	0	0	0	0	0	0	0	0	0	0	0	0	0	0	0	0	0
9900505	4	2	1	0	1	0	0	15																				0	0	0	0	1	0	0	1	1	0	0	0	0	0	0	0	0	0	1	0	0	0
9900506	5	2	1	1	1	1	0	15																				0	1	0	0	1	0	0	0	1	0	1	0	0	0	0	1	0	1	1	1	0	0
9900507	3	1	1	0	1	0	0	16																				1	0	0	0	0	0	0	0	0	0	0	0	0	0	1	0	0	1	0	0	0	0
9900508	4	3	1	0	1	0	0	16																				0	0	0	0	1	0	0	1	1	0	0	0	0	0	0	0	0	0	0	1	0	0
9900509	1	1	1	0	1	1	0	18																				1	1	1	1	0	0	0	0	0	0	1	0	0	0	1	0	0	1	0	1	1	1
9900510	1	1	1	0	0	0	0	19																				0	0	0	0	0	0	0	0	0	1	0	0	0	0	0	0	0	0	0	1	0	0
9900511	1	1	1	0	0	0	0	19																				1	1	0	0	0	0	0	0	1	0	0	1	0	0	0	0	0	1	0	0	0	0
9900512	1	1	0	0	0	0	1	19																				0	0	0	0	0	0	0	0	0	1	0	0	0	0	0	0	0	1	0	0	0	0
9900513	3	1	1	0	1	0	1	19																				1	1	0	0	1	1	0	1	1	0	1	0	0	0	1	0	1	1	0	0	1	1
9900514	4	2	0	0	0	0	0	19																				1	1	0	0	0	0	1	0	1	0	1	1	0	0	1	0	0	1	0	0	0	1
9900515	4	2	0	0	1	1	0	19																				0	0	0	0	0	0	0	0	0	1	1	1	0	0	0	0	0	0	0	0	1	1
9900516	1	4	0	0	0	0	0																					0	0	0	0	0	0	0	0	0	0	0	0	0	0	0	0	0	0	0	0	0	0
9900517	4	4	0	0	0	0	0																					0	0	0	0	0	0	0	0	0	0	0	0	0	0	0	0	0	0	0	0	0	0
9900518	4	4	1	0	0	0	0																					0	0	0	0	0	0	0	0	0	0	0	0	0	0	0	0	0	0	0	0	0	0
9900519	5	4	0	0	0	0	0																					0	0	0	0	0	0	0	0	0	0	0	0	0	0	0	0	0	0	0	0	0	0
9900520	5	4	0	0	0	0	0																					0	0	0	0	0	0	0	0	0	0	0	0	0	0	0	0	0	0	0	0	0	0
9900521	6	4	1	0	0	0	0																					0	0	0	0	0	0	0	0	0	0	0	0	0	0	0	0	0	0	0	0	0	0
9900522	6	4	0	0	0	0	0																					0	0	0	0	0	0	0	0	0	0	0	0	0	0	0	0	0	0	0	0	0	0
9900523	1	1	0	0	0	0	0	1																				0	1	0	0	0	0	0	0	0	0	1	0	0	0	0	0	0	0	0	1	0	0
9900524	1	1	1	0	1	0	0	1																				1	1	1	1	0	1	1	0	0	0	1	0	0	1	1	0	0	1	0	0	0	0
9900525	1	1	1	0	1	0	0	1																				0	1	0	1	0	0	0	0	0	0	0	0	0	0	1	1	0	1	0	1	0	0
9900526	1	1	1	0	0	0	0	1																				1	0	1	1	0	0	0	0	0	0	1	1	0	0	0	0	0	0	0	1	0	0
9900527	1	1	1	0	0	0	0	1																				0	0	1	0	0	0	0	0	0	0	0	1	0	0	1	0	0	1	0	1	0	0
9900528	1	1	1	0	1	0	0	1																				0	1	0	0	0	0	0	0	0	0	1	1	0	0	1	0	0	1	0	1	1	0
9900529	4	2	0	0	0	0	1	1																				1	1	0	0	0	0	1	0	0	0	0	0	0	0	0	0	0	0	0	0	0	0
9900530	4	2	0	0	0	0	1	1																				0	0	0	0	0	0	0	0	0	1	1	0	0	0	0	0	0	1	0	0	0	0
9900531	1	1	1	0	0	0	0	2																				0	0	0	0	0	1	0	0	0	0	0	0	0	0	0	0	0	1	0	0	0	0
9900532	1	1	1	0	0	0	0	2																				0	0	0	1	0	1	0	0	0	0	1	0	0	0	0	0	0	1	0	0	0	1
9900533	1	1	1	0	0	0	0	2																				0	1	1	0	0	0	0	0	0	0	1	0	0	0	0	0	0	1	0	0	0	0
9900534	1	1	1	0	0	0	0	2																				0	1	1	0	0	0	0	0	1	0	0	0	0	0	0	0	0	1	0	0	0	0
9900535	1	1	1	0	0	0	0	2																				1	0	0	1	0	0	1	0	0	0	0	0	0	0	0	0	0	1	0	1	0	0
9900536	1	1	1	0	0	0	0	2																				1	1	0	1	0	1	1	0	0	0	0	0	0	0	1	0	0	1	0	0	0	0
9900537	1	1	1	0	0	0	0	2																				0	1	0	0	0	0	0	0	0	0	0	0	0	0	0	0	1	1	0	0	0	0
9900538	1	1	1	0	1	0	0	2																				0	1	0	0	0	1	0	0	0	0	0	0	0	0	1	0	0	1	0	0	0	0
9900539	1	1	1	0	1	0	0	2																				0	0	0	1	0	0	0	0	0	0	0	0	0	0	0	0	1	1	0	0	0	0
9900540	1	1	1	0	0	0	0	2																				0	0	0	1	0	1	0	0	0	0	0	0	0	0	1	0	1	1	0	0	0	0
9900541	1	1	1	0	0	0	0	2																				0	0	0	1	0	0	0	0	0	0	0	0	0	0	1	0	0	1	0	1	0	0
9900542	1	1	1	1	0	0	0	2																				1	1	1	1	0	1	0	0	1	0	0	0	0	0	1	0	0	1	0	1	0	1
9900543	1	1	1	1	0	0	0	2																				0	0	0	0	0	1	0	0	0	0	0	0	0	0	0	0	0	1	0	1	0	0
9900544	1	1	1	0	1	0	0	2																				0	1	0	0	0	1	0	0	1	0	0	0	0	0	0	0	0	1	0	0	0	0
9900545	1	1	1	0	0	0	0	2																				0	0	1	0	0	0	0	0	0	0	0	0	0	0	0	0	0	0	0	1	0	0
9900546	1	1	1	0	0	0	0	2																				0	0	0	0	0	0	1	0	1	0	0	0	0	0	0	0	0	1	0	0	0	0
9900547	1	1	1	0	0	0	0	2																				1	1	1	0	1	1	0	0	0	0	1	0	0	0	0	0	0	1	0	0	0	0
9900548	1	1	1	0	0	0	0	2																				0	1	0	0	0	0	0	0	0	0	1	1	1	0	1	1	1	1	0	1	0	0
9900549	1	1	1	0	0	0	0	2																				1	1	1	1	0	0	1	0	1	0	0	0	0	0	1	1	0	1	0	0	0	1
9900550	1	1	1	0	0	0	0	2																				0	0	0	1	0	0	0	0	0	0	0	0	0	0	0	0	0	1	0	0	0	0
9900551	1	1	1	0	0	0	0	2																				0	1	0	0	0	1	0	0	0	0	0	0	0	0	0	0	0	1	0	0	0	0
9900552	1	1	1	0	0	0	0	2																				0	1	0	0	0	0	0	0	0	0	1	0	0	0	0	0	0	1	0	1	0	0
9900553	1	1	1	0	1	0	0	2																				0	1	1	1	0	1	0	0	0	0	0	0	0	0	1	1	0	1	0	1	0	0
9900554	1	1	1	0	1	0	0	2																				0	0	1	1	0	1	0	0	1	0	0	1	0	0	0	0	0	1	0	1	1	1
9900555	1	1	1	0	0	0	0	2																				0	1	0	0	0	0	0	0	0	0	0	0	0	0	0	0	0	1	0	0	0	0
9900556	1	1	1	0	0	0	0	2																				1	0	0	0	0	0	0	0	0	0	0	0	0	0	0	0	0	1	0	0	0	0
9900557	1	1	1	0	0	0	0	2																				0	0	1	0	0	0	0	0	1	0	0	0	0	0	0	0	0	1	0	0	0	0
9900558	1	1	1	0	1	0	0	2																				0	0	1	0	0	1	0	0	0	0	1	0	0	0	0	0	0	1	0	1	0	0
9900559	1	1	1	0	0	0	0	2																				1	1	1	1	0	1	1	1	1	0	1	1	0	0	1	1	0	1	0	1	1	1
9900560	1	1	1	0	0	0	0	2																				0	1	0	1	0	0	0	0	0	0	0	0	0	0	0	0	0	1	0	0	0	1
9900561	1	1	1	0	0	0	0	2																				0	0	0	0	0	0	0	0	1	0	0	0	0	0	0	1	0	1	0	1	0	0
9900562	1	1	1	0	0	0	0	2																				1	1	0	0	0	0	0	0	0	0	0	0	0	0	1	1	0	1	0	0	0	0
9900563	1	1	1	1	0	0	0	2																				0	0	0	1	0	0	0	0	0	0	0	0	0	0	0	0	0	1	0	0	0	0
9900564	1	1	1	0	0	0	0	2																				0	0	0	1	1	1	0	0	1	0	0	0	1	0	1	1	1	1	0	0	0	0
9900565	1	1	1	0	0	0	0	2																				1	1	0	0	0	0	0	0	0	0	0	0	0	0	0	0	0	1	0	0	0	0
9900566	1	1	1	0	0	0	0	2																				1	1	0	1	0	1	1	0	1	0	0	1	0	0	0	0	0	1	0	0	1	1
9900567	1	1	1	0	0	0	0	2																				0	0	0	0	0	0	0	0	1	0	0	0	0	0	0	0	0	1	0	0	0	1
9900568	1	1	1	0	0	1	0	2																				0	1	0	0	0	1	0	0	1	0	0	0	0	0	0	0	0	1	0	1	0	0
9900569	1	1	1	0	0	0	0	2																				1	1	0	1	0	0	0	0	1	0	0	0	0	0	1	0	0	0	0	1	1	0
9900570	1	1	1	0	1	0	0	2																				0	1	0	0	0	0	0	0	0	0	0	0	0	0	0	1	0	1	0	0	0	0
9900571	1	1	1	0	0	0	0	2																				1	1	0	0	0	0	0	0	1	0	0	0	0	0	1	0	0	1	0	0	0	0
9900572	1	1	1	0	0	0	0	2																				1	1	0	0	0	1	1	0	0	0	0	0	0	0	0	0	0	0	0	1	0	0
9900573	1	1	1	0	0	0	0	2																				0	0	0	0	0	1	0	0	0	0	1	0	0	0	0	0	0	1	0	1	0	0
9900574	1	1	1	0	0	0	0	2																				0	1	0	0	0	0	0	0	0	0	1	1	0	0	0	0	0	1	0	1	0	0
9900575	1	1	1	0	0	0	0	2																				0	0	0	0	0	1	0	0	0	0	0	0	0	0	0	0	0	1	0	0	0	0
9900576	1	1	1	0	0	0	0	2																				0	1	1	1	0	1	0	0	0	0	0	0	0	0	0	0	0	1	0	0	0	0
9900577	1	1	1	0	0	0	0	2																				0	1	0	1	0	0	0	0	0	0	0	0	0	0	0	0	0	1	0	0	0	0
9900578	1	1	1	0	0	0	0	2																				0	1	1	0	0	0	0	0	1	0	0	0	0	0	1	0	0	1	0	0	0	0
9900579	1	1	1	0	0	0	0	2																				0	1	0	0	0	1	1	0	0	0	1	1	0	0	0	0	0	0	0	1	0	1
9900580	1	1	1	0	0	0	0	2																				1	1	1	1	0	1	0	0	1	0	0	0	0	0	1	0	0	1	0	1	0	0
9900581	1	1	1	0	0	0	0	2																				0	1	0	0	0	1	1	0	1	0	0	1	0	0	0	0	0	1	0	0	0	0
9900582	4	2	0	0	0	0	0	2																				1	0	0	0	0	0	0	0	0	0	0	0	0	0	0	0	0	0	0	0	0	0
9900583	4	2	0	0	0	0	1	2																				1	1	0	0	0	0	1	0	0	0	0	0	0	0	0	0	0	0	0	0	0	0
9900584	4	2	0	0	0	0	0	2																				0	0	0	0	0	0	0	0	0	1	1	0	0	0	0	0	0	1	0	0	0	0
9900585	4	2	1	0	1	0	0	2																				0	0	0	0	0	1	0	0	0	0	0	1	1	0	0	1	0	1	0	1	0	0
9900586	4	2	0	0	1	0	0	2																				0	1	0	0	1	0	0	0	0	0	0	0	0	0	0	0	0	0	0	0	0	0
9900587	4	2	0	0	0	0	0	2																				1	1	0	0	1	0	1	0	0	0	0	0	0	0	0	0	0	0	0	0	0	0
9900588	4	3	0	0	1	0	0	2																				0	1	0	1	0	0	0	0	1	0	0	0	0	0	0	0	0	0	0	0	0	0
9900589	4	2	0	0	0	0	0	2																				1	1	0	0	1	0	1	0	0	0	0	0	0	0	0	0	0	1	0	0	0	0
9900590	4	2	0	0	0	0	1	2																				1	0	0	0	0	1	0	0	0	0	0	0	0	0	0	0	0	0	0	0	0	0
9900591	4	2	0	0	0	0	0	2																				1	1	1	0	1	0	1	0	0	0	0	0	0	0	0	0	0	0	0	0	0	0
9900592	4	2	0	0	0	0	0	2																				0	1	0	0	0	0	0	0	0	0	0	0	0	0	0	0	0	0	0	0	0	0
9900593	5	2	1	0	0	0	0	2																				0	0	1	0	0	0	0	0	0	0	0	0	0	0	0	0	0	0	0	0	0	0
9900594	5	2	0	0	0	0	0	2																				1	0	0	0	0	0	0	0	0	0	0	0	0	0	0	0	0	0	0	0	0	0
9900595	5	2	0	0	1	0	0	2																				1	1	1	0	0	0	0	0	0	0	0	0	0	0	0	0	0	0	0	0	0	0
9900596	1	1	1	1	0	0	0	3																				1	0	0	1	0	1	1	0	1	0	1	0	0	0	1	0	0	1	0	0	0	1
9900597	1	1	1	0	1	0	0	3																				1	1	0	0	0	1	1	1	1	0	1	1	0	0	1	0	0	1	0	1	0	1
9900598	1	1	1	0	1	0	0	4																				1	1	0	1	0	0	0	0	0	0	0	0	0	0	1	0	0	1	0	0	0	0
9900599	4	2	1	0	1	0	0	5																				1	1	0	0	1	1	1	1	1	0	0	0	0	0	0	0	0	0	0	0	0	0
9900600	1	1	1	0	0	0	0	8																				0	1	0	0	0	0	0	0	0	0	0	0	0	0	0	0	0	0	0	1	0	0
9900601	1	1	1	1	0	0	0	10																				0	1	0	1	0	0	0	0	0	0	0	0	0	0	0	0	0	1	0	0	0	0
9900602	1	1	1	0	0	0	0	10																				1	1	0	1	0	1	1	0	0	0	0	0	0	0	1	0	0	1	0	1	0	0
9900603	4	2	0	0	0	0	1	10																				0	0	0	0	0	0	0	0	1	0	0	0	0	0	0	0	0	0	0	0	0	0
9900604	4	2	0	0	0	1	0	10																				1	0	0	0	0	0	0	0	0	0	1	1	0	0	0	0	0	0	0	0	0	0
9900605	1	1	1	1	1	0	0	11																				1	0	1	1	0	1	1	0	1	0	0	0	0	0	0	0	0	1	0	1	0	0
9900606	1	1	1	1	0	0	0	11																				0	1	1	1	0	0	0	0	0	0	1	0	0	0	0	0	0	1	0	1	0	0
9900607	1	1	1	0	0	0	0	11																				0	1	0	0	0	1	0	0	1	0	0	0	0	0	0	0	0	1	0	0	1	0
9900608	1	1	1	0	0	0	0	11																				0	0	0	0	0	0	0	0	1	0	0	0	0	0	0	0	0	0	0	1	1	0
9900609	1	1	1	0	0	0	0	11																				1	1	1	1	0	1	1	1	1	0	0	0	0	0	1	0	0	1	0	1	0	0
9900610	1	1	1	0	0	0	0	11																				0	0	0	1	0	0	0	0	0	0	0	0	0	0	1	0	0	1	0	0	0	0
9900611	4	2	0	0	1	0	0	11																				0	0	0	0	0	0	0	0	0	1	0	0	0	0	0	0	0	0	0	0	0	0
9900612	5	2	0	0	1	0	0	11																				0	1	0	1	0	0	0	0	1	0	0	0	0	0	0	0	0	0	0	0	0	0
9900613	5	2	0	0	1	1	0	11																				0	1	0	0	0	0	0	0	0	0	0	0	0	0	0	0	0	0	0	0	0	0
9900614	1	1	1	0	0	0	0	12																				1	1	0	0	0	1	1	1	0	0	1	1	1	0	0	0	0	1	0	0	1	1
9900615	4	2	0	0	0	1	1	19																				0	0	0	0	0	0	0	0	0	1	0	0	0	0	0	0	0	0	0	0	0	0
9900616	5	2	0	0	0	0	1	19																				0	0	0	0	0	0	0	0	0	1	0	0	0	0	0	0	0	0	0	0	0	0
9900617	1	4	0	0	0	0	0																					0	0	0	0	0	0	0	0	0	0	0	0	0	0	0	0	0	0	0	0	0	0
9900618	4	4	0	0	0	0	0																					0	0	0	0	0	0	0	0	0	0	0	0	0	0	0	0	0	0	0	0	0	0
9900619	5	4	0	0	0	0	0																					0	0	0	0	0	0	0	0	0	0	0	0	0	0	0	0	0	0	0	0	0	0
9900620	5	4	0	0	0	0	0																					0	0	0	0	0	0	0	0	0	0	0	0	0	0	0	0	0	0	0	0	0	0
9900621	6	4	1	0	0	0	0																					0	0	0	0	0	0	0	0	0	0	0	0	0	0	0	0	0	0	0	0	0	0
9900622	6	4	1	0	1	0	1																					0	0	0	0	0	0	0	0	0	0	0	0	0	0	0	0	0	0	0	0	0	0
9900623	6	4	0	0	0	0	0																					0	0	0	0	0	0	0	0	0	0	0	0	0	0	0	0	0	0	0	0	0	0
[truncated: 106 more columns]
