# Supplementary material for: Clinical usefulness of library and information services in Japan: The detailed use and value of information in clinical settings
Source: PLoS One. 2018 Jun 28;13(6):e0199944. doi: 10.1371/journal.pone.0199944 (PMC6023225; doi:10.1371/journal.pone.0199944)
Supplement: S1 Table — (XLSX) [file pone.0199944.s005.xlsx]

## Sheet: S1 Table
S1 Table. Age category of all respondents
				Professional groups
	Overall			Physicians			Residents			Nurses			Other
Age category	N	%		N	%		N	%		N	%		N	%
Under 20 years	1	0.00160514		0	0		0	0		1	0.00359712		0	0
20-29 years	175	0.280899		20	0.070922		37	0.672727		116	0.417266		2	0.25
30-39 years	201	0.322632		107	0.379433		18	0.327273		71	0.255396		5	0.625
40-49 years	134	0.215088		79	0.280142		0	0		55	0.197842		0	0
50-59 years	91	0.146067		57	0.202128		0	0		33	0.118705		1	0.125
60-69 years	19	0.0304976		17	0.0602837		0	0		2	0.00719424		0	0
Over 70 years	2	0.00321027		2	0.0070922		0	0		0	0		0	0
All	623			282			55			278			8
