# Supplementary material for: Clinical usefulness of library and information services in Japan: The detailed use and value of information in clinical settings
Source: PLoS One. 2018 Jun 28;13(6):e0199944. doi: 10.1371/journal.pone.0199944 (PMC6023225; doi:10.1371/journal.pone.0199944)
Supplement: S2 Table — (XLSX) [file pone.0199944.s006.xlsx]

## Sheet: S2 Table
S2 Table. Years of experience of all respondents.
				Professional groups
	Overall			Physicians			Residents			Nurses			Other
Years of experimence	N	%		N	%		N	%		N	%		N	%
Less than 2 years	76	0.12199		6	0.0212766		25	0.454545		44	0.158273		1	0.125
2-5 years	89	0.142857		14	0.0496454		25	0.454545		49	0.176259		1	0.125
5-10 years	94	0.150883		49	0.173759		5	0.0909091		40	0.143885		0	0
10-15 years	115	0.184591		68	0.241135		0	0		41	0.147482		6	0.75
15-20 years	82	0.131621		39	0.138298		0	0		43	0.154676		0	0
More than 20 years	167	0.268058		106	0.375887		0	0		61	0.219424		0	0
All	623			282			55			278			8
