# Supplementary material for: Clinical usefulness of library and information services in Japan: The detailed use and value of information in clinical settings
Source: PLoS One. 2018 Jun 28;13(6):e0199944. doi: 10.1371/journal.pone.0199944 (PMC6023225; doi:10.1371/journal.pone.0199944)
Supplement: S3 Table — Respondents in the first phase chose all that applied (multiple sections), and those in the second phase chose only one section. The top five items are colored in yellow (first), green (second), blue (third), purple (fourth), and pink (fifth). (XLSX) [file pone.0199944.s007.xlsx]

## Sheet: S3 Table
S3 Table. Principal diagnosis of patients to whom your situation is related.
		First Phase												Second Phase
					Professional groups												Professional groups
		Overall			Physicians			Residents			Nurses			Overall			Physicians			Residents			Nurses
Diagnosis		(N=235)			(N=81)			(N=26)			(N=128)			(N=363)			(N=194)			(N=29)			(N=140)
Infectious diseases and parasitic diseases		67	0.285106		22	0.271605		7	0.269231		38	0.296875		25	0.0688705		14	0.0721649		4	0.137931		7	0.05
Diseases of cardiovascular system		50	0.212766		18	0.222222		5	0.192308		27	0.210938		30	0.0826446		10	0.0515464		2	0.0689655		18	0.128571
Diseases of ear and mastoid processes		44	0.187234		16	0.197531		7	0.269231		21	0.164062		4	0.0110193		2	0.0103093		0	0		2	0.0142857
Cancer		32	0.13617		18	0.222222		5	0.192308		9	0.0703125		116	0.319559		79	0.407216		5	0.172414		33	0.235714
Diseases of the skin and subcutaneous tissue		31	0.131915		14	0.17284		3	0.115385		14	0.109375		10	0.0275482		3	0.0154639		1	0.0344828		6	0.0428571
Disorders of mental and behavior		29	0.123404		12	0.148148		4	0.153846		13	0.101562		12	0.0330579		7	0.0360825		0	0		5	0.0357143
Diseases of the respiratory system		28	0.119149		13	0.160494		5	0.192308		10	0.078125		11	0.030303		6	0.0309278		1	0.0344828		4	0.0285714
Diseases of the nervous system		25	0.106383		8	0.0987654		2	0.0769231		15	0.117188		30	0.0826446		13	0.0670103		3	0.103448		14	0.1
Endocrine, nutritional and metabolic diseases		25	0.106383		13	0.160494		0	0		12	0.09375		11	0.030303		6	0.0309278		2	0.0689655		3	0.0214286
Damage, poisoning and other external disorders		19	0.0808511		3	0.037037		1	0.0384615		15	0.117188		5	0.0137741		3	0.0154639		1	0.0344828		1	0.00714286
Diseases of the blood and blood-forming. Impairment of immune mechanism		18	0.0765957		12	0.148148		4	0.153846		2	0.015625		16	0.0440771		9	0.0463918		2	0.0689655		5	0.0357143
Diseases of the digestive system		17	0.0723404		7	0.0864198		4	0.153846		6	0.046875		26	0.0716253		16	0.0824742		3	0.103448		7	0.05
Congenital malformations, deformations and chromosomal abnormalities		16	0.0680851		11	0.135802		2	0.0769231		3	0.0234375		7	0.0192837		5	0.0257732		0	0		2	0.0142857
Musculoskeletal and connective tissue diseases		15	0.0638298		6	0.0740741		3	0.115385		6	0.046875		9	0.0247934		5	0.0257732		1	0.0344828		3	0.0214286
Diseases of the eyes and appendages		15	0.0638298		6	0.0740741		0	0		9	0.0703125		3	0.00826446		1	0.00515464		0	0		2	0.0142857
Other		13	0.0553191		3	0.037037		1	0.0384615		9	0.0703125		16	0.0440771		5	0.0257732		1	0.0344828		10	0.0714286
Conditions that occurred during perinatal period		8	0.0340426		5	0.0617284		2	0.0769231		1	0.0078125		7	0.0192837		3	0.0154639		1	0.0344828		3	0.0214286
Pregnancy, childbirth and postpartum		3	0.012766		2	0.0246914		1	0.0384615		0	0		16	0.0440771		4	0.0206186		2	0.0689655		10	0.0714286
Disease of renal ureter reproductive system		3	0.012766		2	0.0246914		1	0.0384615		0	0		8	0.0220386		3	0.0154639		0	0		5	0.0357143
Respondents in the first phase chose all that applied (multiple sections), and those in the second phase chose only one section. The top five items are colored in yellow (first), green (second), blue (third), purple (fourth), and pink (fifth).
