# Supplementary material for: Clinical usefulness of library and information services in Japan: The detailed use and value of information in clinical settings
Source: PLoS One. 2018 Jun 28;13(6):e0199944. doi: 10.1371/journal.pone.0199944 (PMC6023225; doi:10.1371/journal.pone.0199944)
Supplement: S4 Table — (XLSX) [file pone.0199944.s008.xlsx]

## Sheet: S4 Table
S4 Table. The difference among professional groups of the type of information needed to answer the question.
						Professional groups
			Overall			Physicians (N=275)			Residents (N=55)			Nurses (N=268)			p value*
Type of information	Category		N	%a		N	%b		N	%b		N	%b
Drug information	Yes		263	0.439799		123	0.467681		21	0.0798479		119	0.452471		0.6596
Therapy information	Yes		392	0.655518		193	0.492347		37	0.0943878		162	0.413265		0.05573
Clinical procedure	Yes		151	0.252508		90†	0.596026		15	0.0993377		46‡	0.304636		<0.001
Diagnosis	Yes		248	0.414716		155†	0.625		32†	0.129032		61‡	0.245968		<0.001
Information for patient	Yes		101	0.168896		21‡	0.207921		4	0.039604		76†	0.752475		<0.001
Prognosis (outcome)	Yes		188	0.314381		123†	0.654255		19	0.101064		46‡	0.244681		<0.001
Adverse effects	Yes		144	0.240803		66	0.458333		9	0.0625		69	0.479167		0.333
Patient safety	Yes		68	0.113712		30	0.441176		2	0.0294118		36	0.529412		0.1079
Clinical guidelines	Yes		171	0.285953		102†	0.596491		18	0.105263		51‡	0.298246		<0.001
Other	Yes		38	0.0635452		8‡	0.210526		0‡	0		30†	0.789474		<0.001
a The denominator of the percentage is 598.
b The denominator of the percentage is the number of overall who answered 'yes' in each type of information.
* p value from chi-squared test at the 2x3 cross tabulation with type of information (yes/no) and professional group.
† A large number (p < 0.05) in residual analysis.
‡ A small number (p < 0.05) in residual analysis.
