# Supplementary material for: Clinical usefulness of library and information services in Japan: The detailed use and value of information in clinical settings
Source: PLoS One. 2018 Jun 28;13(6):e0199944. doi: 10.1371/journal.pone.0199944 (PMC6023225; doi:10.1371/journal.pone.0199944)
Supplement: S5 Table — (XLSX) [file pone.0199944.s009.xlsx]

## Sheet: S5 Table
S5 Table. The difference among professional groups of resources used to search for the information needed to answer the question.
							Professional groups
				Overall			Physicians (N=275)			Residents (N=55)			Nurses (N=268)
Information resource		Category		N	%a		N	%b		N	%b		N	%b		p value*
(E )	Books (online)	Yes		99	0.165552		62†	0.626263		18†	0.181818		19‡	0.191919		<0.001
(E )	Books (print)	Yes		125	0.20903		72†	0.576		13	0.104		40‡	0.32		0.005162
(E )	Clinical Evidence (BMJ)	Yes		30	0.0501672		22†	0.733333		7†	0.233333		1‡	0.0333333		<0.001
(E )	DynaMed	Yes		22	0.0367893		15†	0.681818		5†	0.227273		2‡	0.0909091		0.001207
(E )	UpToDate	Yes		151	0.252508		111†	0.735099		36†	0.238411		4‡	0.0264901		<0.001
(E )	Cochrane Library	Yes		35	0.0585284		30†	0.857143		1	0.0285714		4‡	0.114286		<0.001
(E )	ClinicalKey (Elsevier)	Yes		48	0.0802676		36†	0.75		12†	0.25		0‡	0		<0.001
(E )	PubMed	Yes		276	0.461538		221†	0.800725		36†	0.130435		19‡	0.0688406		<0.001
(E )	CINAHL	Yes		6	0.0100334		0	0		1	0.166667		5	0.833333		0.07573
(E )	Electronic journals	Yes		125	0.20903		104†	0.832		9	0.072		12‡	0.096		<0.001
(E )	Printed magazines	Yes		51	0.0852843		35†	0.686275		8	0.156863		8‡	0.156863		<0.001
(E )	Web site of academic organizations	Yes		73	0.122074		46†	0.630137		5	0.0684932		22‡	0.30137		0.007679
(E )	Other	Yes		13	0.0217391		3	0.230769		0	0		10	0.769231		0.05514
(J)	Books (online)	Yes		116	0.19398		44‡	0.37931		17†	0.146552		55	0.474138		0.03161
(J)	Books (print)	Yes		279	0.466555		96‡	0.344086		21	0.0752688		162†	0.580645		<0.001
(J)	Ichushi Weba	Yes		313	0.523411		170†	0.543131		35	0.111821		108‡	0.345048		<0.001
(J)	JDream III	Yes		16	0.0267559		6	0.375		0	0		10	0.625		0.2326
(J)	Current Index to Japanese Nursing Literaturee	Yes		24	0.0401338		0‡	0		0	0		24†	1		<0.001
(J)	Electronic journals	Yes		94	0.157191		64†	0.680851		9	0.0957447		21‡	0.223404		<0.001
(J)	Printed magazines	Yes		95	0.158863		50	0.526316		8	0.0842105		37	0.389474		0.3631
(J)	Web site of academic organizations	Yes		125	0.20903		65	0.52		9	0.072		51	0.408		0.287
(J)	Medical Information Network Distribution Serviced	Yes		32	0.0535117		15	0.46875		4	0.125		13	0.40625		0.7637
(J)	Other	Yes		27	0.0451505		5‡	0.185185		1	0.037037		21†	0.777778		0.002007
Resources except for Englinsh and Japanse		Yes		3	0.00501672		3	1		0	0		0	0		0.1702
Not sure		Yes		34	0.0568562		2‡	0.0588235		0	0		32†	0.941176		<0.001
Respondents were able to select all that applied.
(J) is Japanese resource, and (E) is English resource.
a The denominator of the percentage is 598.
b The denominator of the percentage is the number of overall who answered 'yes' in each information resource.
c Japanese medical bibliographic database. http://www.jamas.or.jp/about/english.html
d https://minds.jcqhc.or.jp/english/english.php
e http://www.nurse.or.jp/nursing/education/library/sakuin.html
* p value from chi-squared test at the 2x3 cross tabulation with information resource (yes/no) and professional group.
† A large number (p < 0.05) in residual analysis.
‡ A small number (p < 0.05) in residual analysis.
