# Supplementary material for: Clinical usefulness of library and information services in Japan: The detailed use and value of information in clinical settings
Source: PLoS One. 2018 Jun 28;13(6):e0199944. doi: 10.1371/journal.pone.0199944 (PMC6023225; doi:10.1371/journal.pone.0199944)
Supplement: S6 Table — (XLSX) [file pone.0199944.s010.xlsx]

## Sheet: S6 Table
S6 Table. The difference among professional groups of physical location they conducted or requested their search for information.
						Professional groups
			Overall			Physicians (N=275)			Residents (N=55)			Nurses (N=268)
Location	Category		N	%a		N	%b		N	%b		N	%b		p value*
In the library (the physical place)	Yes		309	0.516722		108‡	0.349515		27	0.0873786		174†	0.563107		<0.001
Office	Yes		386	0.645485		235†	0.608808		48†	0.124352		103‡	0.266839		<0.001
Home	Yes		191	0.319398		92	0.481675		18	0.0942408		81	0.424084		0.7157
Patient care unit	Yes		69	0.115385		54†	0.782609		9	0.130435		6‡	0.0869565		<0.001
Other	Yes		22	0.0367893		2‡	0.0909091		0	0		20†	0.909091		<0.001
Respondents were able to select all that applied.
a The denominator of the percentage is 598.
b The denominator of the percentage is the number of overall who answered 'yes' in each location.
* p value from chi-square test at the 2x3 cross tabulation with location (yes/no) and professional group.
† A large number (p < 0.05) in residual analysis.
‡ A small number (p < 0.05) in residual analysis.
