# Supplementary material for: Clinical usefulness of library and information services in Japan: The detailed use and value of information in clinical settings
Source: PLoS One. 2018 Jun 28;13(6):e0199944. doi: 10.1371/journal.pone.0199944 (PMC6023225; doi:10.1371/journal.pone.0199944)
Supplement: S7 Table — (XLSX) [file pone.0199944.s011.xlsx]

## Sheet: S7 Table
S7 Table. The difference among professional groups of access to the information resource used.
						Professional groups
			Overall			Physicians (N=275)			Residents (N=55)			Nurses (N=268)
Location	Category		N	%a		N	%b		N	%b		N	%b		p value*
In your institution's library	Yes		281	0.4699		99‡	0.36		23	0.418182		159†	0.59176		<0.001
On your institution's library website	Yes		336	0.561873		196†	0.712727		43†	0.781818		97‡	0.359551		<0.001
Asked your librarian or library staff	Yes		72	0.120401		40	0.145455		7	0.127273		25	0.093633		0.1725
In other institution's library	Yes		13	0.0217391		3	0.0109091		0	0		10	0.0374532		0.05514
On other institution's library website	Yes		41	0.0685619		22	0.08		2	0.0363636		17	0.0636704		0.4569
Asked other librarian or library staff	Yes		1	0.00167224		1	0.00363636		0	0		0	0		0.5553
Asked colleague	Yes		9	0.0150502		5	0.0181818		1	0.0181818		3	0.011236		0.7838
Personal/departmental subscription	Yes		80	0.133779		41	0.149091		7	0.127273		32	0.116105		0.5902
Asked medical representative of pharmaceutical company	Yes		23	0.0384615		17†	0.0618182		3	0.0545455		3‡	0.011236		0.007338
Search engine such as Goggle	Yes		252	0.421405		128	0.465455		20	0.363636		104	0.389513		0.1247
Bookmarked website	Yes		47	0.0785953		29†	0.105455		6	0.109091		12‡	0.0449438		0.02151
Nothing	Yes		11	0.0183946		3	0.0109091		0	0		8	0.0299625		0.1472
Other	Yes		9	0.0150502		4	0.0145455		0	0		5	0.0187266		0.5827
Not sure	Yes		14	0.0234114		0‡	0		0	0		14†	0.0524345		<0.001
Respondents were able to select all that applied.
a The denominator of the percentage is 598.
b The denominator of the percentage is the number of overall who answered 'yes' in each location.
* p value from chi-square test at the 2x3 cross tabulation with location (yes/no) and professional group.
† A large number (p < 0.05) in residual analysis.
‡ A small number (p < 0.05) in residual analysis.
