# Supplementary material for: Clinical usefulness of library and information services in Japan: The detailed use and value of information in clinical settings
Source: PLoS One. 2018 Jun 28;13(6):e0199944. doi: 10.1371/journal.pone.0199944 (PMC6023225; doi:10.1371/journal.pone.0199944)
Supplement: S8 Table — (XLSX) [file pone.0199944.s012.xlsx]

## Sheet: S8 Table
	S8 Table. The difference among professional groups of agreement with statements about the information used.
							Professional groups
				Overall			Physicians (N=274)			Residents (N=55)			Nurses (N=261)
	Statement about the information used	Category		N	%a		N	%b		N	%b		N	%b		p value*
1.Quality	The information was relevant.	Yes		509	0.862712		264†	0.518664		54†	0.10609		191‡	0.375246		<0.001
	The information was accurate.	Yes		437	0.740678		213	0.487414		49†	0.112128		175‡	0.400458		<0.001
	The information was current.	Yes		310	0.525424		183†	0.590323		34	0.109677		93‡	0.3		<0.001
2.Cognitive value	The information refreshed my memory of detail or facts.	Yes		322	0.545763		162†	0.503106		30	0.0931677		130‡	0.403727		0.001453
	The information substaniated my prior knowledge or belief.	Yes		441	0.747458		210	0.47619		46	0.104308		185	0.419501		0.01762
	The information provided new knowledge.	Yes		545	0.923729		260†	0.477064		53	0.0972477		232‡	0.425688		0.02232
3.Contribution to quality patient care	The information will be of use in the future.	Yes		468	0.79322		253†	0.540598		50†	0.106838		165‡	0.352564		<0.001
	The information was of clinical value.	Yes		411	0.69661		228†	0.554745		45†	0.109489		138‡	0.335766		<0.001
	The information resulted in a better informed clinical decision.	Yes		381	0.645763		214†	0.56168		43†	0.112861		124‡	0.325459		<0.001
	The information contributed to higher quality of care.	Yes		492	0.833898		248†	0.504065		52†	0.105691		192‡	0.390244		<0.001
4.Time	Having information saved me time.	Yes		263	0.445763		146†	0.555133		27	0.102662		90‡	0.342205		<0.001
	a The denominator of the percentage is 590.
	b The denominator of the percentage is the number of overall who answered 'yes' in each statement.
	* p value from chi-square test at the 3x3 cross tabulation with statement (yes/no/unknown) and professional group.
	† A large number (p < 0.05) in residual analysis.
	‡ A small number (p < 0.05) in residual analysis.
