# Supplementary material for: Clinical usefulness of library and information services in Japan: The detailed use and value of information in clinical settings
Source: PLoS One. 2018 Jun 28;13(6):e0199944. doi: 10.1371/journal.pone.0199944 (PMC6023225; doi:10.1371/journal.pone.0199944)
Supplement: S9 Table — (XLSX) [file pone.0199944.s013.xlsx]

## Sheet: S9 Table
S9 Table. The association between the number of information resources used and statements about the information used.
				The number of information resources							p value *
Statement about the information used		N		Minimum	1st quartile	Median	Mean	3rd quartile	Maximum		(Yes vs No)
The information was relevant.	Yes	509		0	2	3	4.096	5	15		0.0215487
	No	45		1	1	3	2.978	4	9
	Unknown	36		0	1	2	2.917	4	11
The information was accurate.	Yes	437		0	2	3	4.133	6	15		0.460869
	No	8		2	2	2	2.875	3	7
	Unknown	145		0	2	3	3.414	5	11
The information was current.	Yes	310		1	2	4	4.484	6	15		0.068932
	No	77		1	2	3	3.636	5	14
	Unknown	203		0	1	2	3.222	4	12
The information refreshed my memory of detail or facts.	Yes	322		1	2	4	4.298	6	15		0.0370923
	No	101		0	2	3	3.465	5	13
	Unknown	167		0	2	3	3.533	5	13
The information substantiated my prior knowledge or belief.	Yes	441		0	2	3	4.125	6	15		0.0317317
	No	50		1	2	2	3.02	4	7
	Unknown	99		0	2	3	3.576	5	12
The information provided new knowledge.	Yes	545		0	2	3	4.007	5	15		0.0876491
	No	20		1	1	2	2.9	4.25	8
	Unknown	25		0	1	3	3.28	4	11
The information will be of use in the future.	Yes	468		0	2	3	4.194	6	15		0.419318
	No	18		1	2	3	3.278	4.5	8
	Unknown	104		0	1	2	2.904	4	11
The information was of clinical value.	Yes	411		1	2	4	4.377	6	15		0.00121525
	No	31		1	2	2	2.613	3	7
	Unknown	148		0	1	2	3	4	11
The information resulted in a better informed clinical decision.	Yes	381		0	2	4	4.388	6	15		0.01121
	No	31		1	2	2	2.903	3	9
	Unknown	178		0	1	2	3.157	4	12
The information contributed to higher quality of care.	Yes	492		0	2	3	4.077	5.25	15		0.974787
	No	11		2	2	3	4.273	7	9
	Unknown	87		0	1	2	3.115	4	13
Having information saved me time.	Yes	263		0	2	3	4.312	6	15		0.206442
	No	128		1	2	3	3.672	5	14
	Unknown	199		0	2	3	3.618	4.5	14
* p value from Steel-Dwass' test.
