# Supplementary material for: Clinical usefulness of library and information services in Japan: The detailed use and value of information in clinical settings
Source: PLoS One. 2018 Jun 28;13(6):e0199944. doi: 10.1371/journal.pone.0199944 (PMC6023225; doi:10.1371/journal.pone.0199944)
Supplement: S10 Table — (XLSX) [file pone.0199944.s014.xlsx]

## Sheet: S10 Table
S10 Table. The difference among professional groups of positive changes as a result of the information.
						Professional groups
			Overall			Physicians (N=258)			Residents (N=50)			Nurses (N=215)
Changes reported	Category		N	%a		N	%b		N	%b		N	%b		p value*
Diagnosis	Yes		213	0.407266		163†	0.765258		33†	0.15493		17‡	0.0798122		<0.001
Choice of treatments	Yes		109	0.208413		84†	0.770642		15	0.137615		10‡	0.0917431		<0.001
Choice of drugs	Yes		145	0.277247		98†	0.675862		18	0.124138		29‡	0.2		<0.001
Choice of test	Yes		254	0.48566		189†	0.744094		37†	0.145669		28‡	0.110236		<0.001
Length of stay (reduced)	Yes		21	0.040153		14	0.666667		4	0.190476		3‡	0.142857		0.01396
Post-hospital care or treatment	Yes		103	0.196941		18‡	0.174757		4‡	0.038835		81†	0.776699		<0.001
Changed advice given to patient	Yes		200	0.382409		59‡	0.295		7‡	0.035		134†	0.665		<0.001
Other	Yes		41	0.0783939		6‡	0.146341		0‡	0		35†	0.829268		<0.001
a The denominator of the percentage is 523.
b The denominator of the percentage is the number of overall who answered 'yes' in each change reported.
* p value from chi-square test at the 2x3 cross tabulation of positive changes (yes/no) and professional groups.
† A large number (p < 0.05) in residual analysis.
‡ A small number (p < 0.05) in residual analysis.
