# Supplementary material for: Clinical usefulness of library and information services in Japan: The detailed use and value of information in clinical settings
Source: PLoS One. 2018 Jun 28;13(6):e0199944. doi: 10.1371/journal.pone.0199944 (PMC6023225; doi:10.1371/journal.pone.0199944)
Supplement: S11 Table — (XLSX) [file pone.0199944.s015.xlsx]

## Sheet: S11 Table
S11 Table. The difference among professional groups of events avoided as a result of the information.
						Professional groups
			Overall (N=317)			Physicians (N=161)			Residents (N=34)			Nurses (N=122)
Adverse event avoided	Category		N	%a		N	%b		N	%b		N	%b		p value*
Hospital admission	Yes		22	0.0694006		11	0.5		4	0.181818		7	0.318182		0.472
Hospital readmission	Yes		10	0.0315457		3	0.3		2	0.2		5	0.5		0.3566
Patient mortality	Yes		17	0.0536278		9	0.529412		5†	0.294118		3	0.176471		0.01934
Language/culture misunderstanding	Yes		17	0.0536278		4‡	0.235294		0	0		13†	0.764706		0.003536
Patient misunderstanding of disease	Yes		82	0.258675		30‡	0.365854		4	0.0487805		48†	0.585366		<0.001
Hospital acquired infection	Yes		14	0.044164		3‡	0.214286		1	0.0714286		10†	0.714286		0.03352
Surgery	Yes		18	0.0567823		15†	0.833333		3	0.166667		0‡	0		0.002539
Regulatory non-complaiance	Yes		8	0.0252366		3	0.375		0	0		5	0.625		0.3019
Additional tests or procedures	Yes		118	0.37224		83†	0.70339		21†	0.177966		14‡	0.118644		<0.001
Adverse drug reaction or interaction	Yes		107	0.337539		59	0.551402		12	0.11215		36	0.336449		0.4445
Medication error	Yes		9	0.0283912		6	0.666667		2	0.222222		1	0.111111		0.1822
Misdiagnosis	Yes		25	0.0788644		23†	0.92		2	0.08		0‡	0		<0.001
Other	Yes		38	0.119874		10‡	0.263158		2	0.0526316		26†	0.684211		<0.001
a The denominator of the percentage is 317.
b The denominator of the percentage is the number of overall who answered 'yes' in each adverse event avoided.
* p value from chi-square test at the 2x3 cross tabulation of avoided adverse event (yes/no) and professional groups.
† A large number (p < 0.05) in residual analysis.
‡ A small number (p < 0.05) in residual analysis.
