# Supplementary material for: Clinical usefulness of library and information services in Japan: The detailed use and value of information in clinical settings
Source: PLoS One. 2018 Jun 28;13(6):e0199944. doi: 10.1371/journal.pone.0199944 (PMC6023225; doi:10.1371/journal.pone.0199944)
Supplement: S12 Table — (XLSX) [file pone.0199944.s016.xlsx]

## Sheet: S12 Table
S12 Table. The difference among professional groups of the importance of the information received from different sources in relation to this medical situation
						Professional groups
			Overall (N=590)			Physicians (N=274)			Residents (N=55)			Nurses (N=261)			p value*
Source	Category**		N	%a		N	%b		N	%b		N	%b
Librian information resources	Important		461	0.781356		222	0.481562		39	0.0845987		200	0.433839		0.007727
Diagnostic imaging	Important		383	0.649153		205†	0.535248		44†	0.114883		134‡	0.349869		<0.001
Lab tests	Important		399	0.676271		205†	0.513784		45†	0.112782		149‡	0.373434		<0.001
Discussion with colleagues	Important		447	0.757627		205	0.458613		46	0.102908		196	0.438479		0.01043
Other	Important		61	0.10339		21	0.344262		7	0.114754		33	0.540984		0.1989
a The denominator of the percentage is 590.
b The denominator of the percentage is the number of overall who answered 'very important' or 'important' in each adverse event avoided.
* p value from chi-square test at the 3x3 cross tabulation of avoided adverse event (important/not important/not used) and professional groups.
** Category is divided into 3 from 5 scales with the question about the importance of the information received different sources. "Very important" and "Important" are categorized as "Important", and "Not very important" and "Not important" are categorized as "not important".
† A large number (p < 0.05) in residual analysis.
‡ A small number (p < 0.05) in residual analysis.
